# Supplementary material for: A high-resolution flux-matrix model describes the spread of diseases in a spatial network and the effect of mitigation strategies
Source: Sci Rep. 2022 Sep 24;12:15946. doi: 10.1038/s41598-022-19931-w (PMC9509367; doi:10.1038/s41598-022-19931-w)
Supplement: Supplementary file 9 — Supplementary Information 9. [file 41598_2022_19931_MOESM9_ESM.xlsx]

## Sheet: contents
Data S1. A high-resolution flux-matrix model describes the spread of diseases in a spatial network and the effect of mitigation strategies
Description of data
This dataset contains the following information. 1) clustering Contains the clustering of SafeGraph Open Census Data Census Block Groups (CBGs) into 1024 coarse-grained communities. The geographical coordinates of the coarse-grained communities were determined by K-means clustering. The final index was determined by a hierarchical clustering method. index: final index for communities; leaves: ind…

## Sheet: clustering
	index	leaves	X	Y	cbg_clusters	population
	0	746	-65.7948	18.2774	[720531504003, 720531501044, 720531505001, 720531505003, 720531505004, 720891403003, 720891403004, 720531501043, 720531502001, 720531501021, 720531503012, 720531502002, 720531502004, 720531501022, 720531501042, 721031703003, 721519900000, 720632102024, 720632102022, 721031704002, 721191301011, 720291007001, 720291007002, 720291002002, 720291002003, 720291001011, 720291001012, 720691805002, 720691…	390728
	1	458	-66.0833	18.1316	[720572702011, 720572703004, 720572705001, 720152801011, 720152801022, 720152801021, 720152802011, 720152802013, 720152802014, 720152802021, 720152802023, 720632105022, 720632103002, 720252003042, 721292205012, 721292202002, 721292204011, 721292203002, 721292206001, 721292201002, 721292207002, 721292206002, 721292207001, 721292204021, 721292201001, 721292205022, 721292202001, 721292203001, 720352…	488287
	2	873	-66.0793	18.3963	[720210307001, 720210310113, 720210316223, 720210317041, 720210313053, 720210310313, 720210309031, 720210302002, 720210314012, 720210312021, 721270005062, 721279802001, 720632101001, 720632101002, 720610406011, 720610406013, 720610406026, 720610406024, 720610407002, 721390603024, 721390601021, 721390601022, 721390601023, 721390602111, 721390602112, 721390602113, 721390602114, 721390602122, 721390…	1011530
	3	8	-66.3446	18.3638	[720399559001, 720399556001, 720399557001, 720399557002, 720399557003, 721459900000, 721455606002, 720515406002, 720439539001, 720439539002, 721371224001, 721435505002, 721435504002, 720199522021, 720199522011, 720199525004, 720199523021, 720199522012, 720199522023, 720199523023, 720199523011, 720199525001, 720459517003, 721455609001, 721019555001, 720399556003, 720515402002, 721055202002, 721055…	425126
	4	641	-66.5826	18.0447	[721130724005, 721130727011, 721130727012, 721130727032, 721130727034, 721130727035, 721130727042, 721130729002, 721130730101, 721130730081, 721130714022, 721130716013, 721130719002, 721130724004, 721130726001, 721130727033, 721130730031, 721139930000, 721130701002, 721130701003, 721130702021, 720757109012, 720757109023, 720757110022, 720757110021, 721130729003, 721130729004, 721130730041, 721130…	354598
	5	743	-66.7281	18.4034	[721153304003, 720273202001, 720273202002, 720273202003, 721419571001, 721419572002, 721419570001, 721419571002, 721419571003, 721419569003, 721419569001, 721419570002, 721419573003, 721419574002, 721419570003, 721419572001, 721419572003, 721419576002, 721419569002, 721419573001, 721419573002, 721419574001, 721419575001, 721419575002, 720175902004, 720175902003, 720175903001, 720175903002, 720175…	276911
	6	939	-67.1036	18.3871	[720054014022, 720054014021, 720054014023, 720054013022, 720054013023, 720054014011, 720054014012, 720054014013, 720054006002, 720054006003, 720054007001, 720054007002, 720054007003, 720054008001, 720054009001, 720054010001, 720034301001, 720034302004, 720034303001, 720034303003, 720034304012, 720034304013, 720034304011, 720034305022, 720034306014, 720034305021, 720970815222, 720034303002, 720034…	292938
	7	233	-67.0438	18.1032	[720559612002, 720559609003, 720559612001, 720559609002, 720559609001, 720559610002, 720559611002, 721537504003, 721537504005, 721537505012, 721537505022, 721537505031, 721537505032, 721537506021, 721537506022, 721537505021, 721258401002, 721258402002, 721258401003, 721258406001, 721258403002, 721258403003, 721258402004, 721258407001, 721258402001, 720798504001, 720970817001, 720970817002, 720970…	289267
	8	756	-68.1519	46.9014	[230039511003, 230039512003, 230039513002, 230039513003, 230039514002, 230039516001, 230039516002, 230039517001, 230039517002, 230039517003, 230039517004, 230039517005, 230039518002, 230039518003, 230039518004, 230039519002, 230039520001, 230039520002, 230039521001, 230039521002, 230039523001, 230039521003, 230039502004, 230039518001, 230039513001, 230039519001, 230039507004, 230039509001, 230039…	52833
	9	74	-68.2225	45.8569	[230219603021, 230190255002, 230190265002, 230190245002, 230190270003, 230190270001, 230190290002, 230190300001, 230190300003, 230190300004, 230190290001, 230039527001, 230039527002, 230039527003, 230039529001, 230039523002, 230039524002, 230190265001, 230299551002, 230039526003, 230190310001, 230190255001, 230190300002, 230039523003, 230039529004, 230039529002, 230039524001, 230039524003, 230039…	34593
	10	901	-67.3763	44.8882	[230299561002, 230299561001, 230299557001, 230299558004, 230299551001, 230299553001, 230299555001, 230299555002, 230299556002, 230299564003, 230299554001, 230299559002, 230299563002, 230299551003, 230299556001, 230299559001, 230299558002, 230299558001, 230299559003, 230299553002, 230299554002, 230299555003, 230299900000, 230299564001, 230299562001, 230299562002, 230299562003, 230299563003, 230299…	26460
	11	293	-68.3253	44.4405	[230099660002, 230099655031, 230099655032, 230099655042, 230099655033, 230099661002, 230099667002, 230099651003, 230099659002, 230099652002, 230099655041, 230099663002, 230099666003, 230099657002, 230299564002, 230299565001, 230299565003, 230099664001, 230099662001, 230099651002, 230099659004, 230099900000, 230099658003, 230099665002, 230099663003, 230099659005, 230099661001, 230099657001, 230099…	47548
	12	508	-68.8189	44.8611	[230219608003, 230190041001, 230190030002, 230190090006, 230190063002, 230190071001, 230190311003, 230190009003, 230190225001, 230190041002, 230190043002, 230190072001, 230190071005, 230199400001, 230190311001, 230190311004, 230190020001, 230190006002, 230190312003, 230190009002, 230190063001, 230190135001, 230190135002, 230190155001, 230190155002, 230190312001, 230190180001, 230190313001, 230190…	157152
	13	918	-69.1333	44.2201	[230139711001, 230139711002, 230139708001, 230139705001, 230139706004, 230139710001, 230159756005, 230139702002, 230139702003, 230139703001, 230139704003, 230139706001, 230139706002, 230139706003, 230139707002, 230139707003, 230139708004, 230159752003, 230139707001, 230139703004, 230139704001, 230139704002, 230099665003, 230270440003, 230139704005, 230139708003, 230139703005, 230139703003, 230139…	74643
	14	123	-69.661	44.7762	[230110230021, 230110241012, 230110250002, 230219603012, 230219603011, 230219606002, 230219604001, 230110155001, 230110241022, 230110210002, 230110242005, 230190150003, 230110242001, 230110250004, 230110250003, 230259656002, 230110230023, 230110242004, 230110180001, 230110205001, 230110160003, 230110230011, 230110250001, 230110180003, 230259661002, 230110230014, 230079701022, 230259669001, 230259…	129755
	15	639	-69.807	44.0713	[230110104002, 230159762001, 230159762003, 230050171011, 230110140004, 230110101001, 230159753002, 230110105002, 230110105003, 230010302003, 230239705003, 230239706002, 230239704001, 230110120002, 230110106001, 230110108012, 230110110004, 230110106005, 230110106006, 230110108011, 230110108025, 230110110001, 230110103001, 230110190002, 230110150002, 230110108024, 230110140003, 230110120003, 230110…	160890
	16	781	-70.2913	44.2744	[230079706021, 230010106001, 230010108001, 230010205001, 230110130003, 230010460003, 230010460001, 230010301001, 230010105001, 230010450001, 230010420001, 230010106002, 230179660002, 230179656003, 230179654002, 230179665002, 230179662002, 230179654001, 230179658002, 230179658004, 230179664003, 230179664002, 230179659003, 230179658003, 230179655001, 230179665001, 230179662003, 230179654003, 230179…	171460
	17	460	-71.2438	44.5943	[230179659002, 230179659001, 230179651003, 230079706012, 230179651002, 230179651001, 230079701021, 330079509004, 330079510001, 330079511001, 330079511002, 330079504004, 330079506001, 330079507003, 330079507004, 330079507005, 330079508001, 330079508002, 330079509002, 330079501001, 330099602002, 330079502001, 330079504002, 330079504001, 330079509001, 330079502002, 330079508003, 330079502003, 330079…	37843
	18	199	-70.9222	43.8927	[230179667002, 230179666003, 230179667001, 230179668002, 230179669002, 230179667003, 230179669001, 230179668001, 230310225001, 230310240002, 230050140002, 230179666001, 230050140001, 230050150001, 230050160004, 230050165003, 230310230002, 230310235001, 230310220001, 230050165002, 230050165001, 230050160005, 230050160001, 230050160002, 230050160003, 230310230001, 230310235002, 230310220002, 230310…	84083
	19	946	-70.3463	43.659	[230310061013, 230310061014, 230050013003, 230050173041, 230050173043, 230050171012, 230050022001, 230050022002, 230050021013, 230050021014, 230050021021, 230050021012, 230310061024, 230310061021, 230310061011, 230310200004, 230310051001, 230310061022, 230310280011, 230310061015, 230050024003, 230310210001, 230310251001, 230310251002, 230310252011, 230310252012, 230310252013, 230310252022, 230310…	325976
	20	664	-70.8548	43.1788	[230310360012, 230310360014, 230310302025, 230310302024, 230310302032, 230310302033, 230310303002, 230310303003, 230310235003, 230310235004, 230310240004, 230310301001, 230310301002, 230310301003, 230310302012, 230310302021, 230310302022, 230310302023, 230310340022, 230310340012, 230310302011, 230310350002, 230310350001, 230310245004, 230310320001, 230310360013, 230310330001, 230310303001, 230310…	339523
	21	924	-71.7889	42.3425	[250277304011, 250277304014, 250173223003, 250277614006, 250277303004, 250277097011, 250277382021, 250277081002, 250277201001, 250277261002, 250277211021, 250277121014, 250277614001, 250277081005, 250277303001, 250277309023, 250277081001, 250277091001, 250277181002, 250277251001, 250277319002, 250277281001, 250277261005, 250277211023, 250277131001, 250277401021, 250277163003, 250277401012, 250277…	606180
	22	70	-71.4451	42.2023	[250214061022, 250214091021, 250173201042, 250173672006, 250173825003, 250173831022, 250173831012, 250173832002, 250173832003, 250173832004, 250173821004, 250173821002, 250173822001, 250173822003, 250173652014, 250173652012, 250173652022, 250173641022, 250173641023, 250173651001, 250173641021, 250173672005, 250173821001, 250173822004, 250173822002, 250173823001, 250173823002, 250173823003, 250173…	634067
	23	496	-71.3775	41.7634	[250056413005, 250056414001, 250056414003, 250056415001, 250056413004, 250056416001, 250056424002, 250056424003, 250056425001, 250056441012, 250056441013, 250056322001, 250056322002, 250056417001, 250056441021, 250056322003, 250056442002, 250056442005, 250056442001, 250056332003, 250056451011, 250056451012, 250056451013, 250056451022, 250056311007, 250056312001, 250056312003, 250056312002, 250056…	1169084
	24	612	-70.9697	42.1024	[250214223022, 250235251013, 250235251014, 250235106003, 250235107002, 250235108004, 250235114003, 250235115001, 250235211021, 250235232023, 250235232024, 250239900030, 250235081021, 250235081022, 250235081023, 250235082001, 250235082002, 250235251044, 250235251042, 250235261001, 250235401011, 250235001012, 250235001013, 250235001041, 250235001044, 250235001042, 250235082003, 250235091021, 250235…	753337
	25	398	-71.1114	42.3591	[250235001011, 250214008002, 250214041001, 250173521022, 250173527003, 250173501032, 250173353013, 250173398012, 250173411022, 250173514034, 250173545001, 250173528002, 250173528001, 250173567013, 250173514033, 250173685001, 250173593002, 250173671002, 250173701024, 250173701025, 250173701021, 250173702012, 250173701013, 250173701014, 250173702023, 250173731001, 250173731003, 250173731004, 250173…	1891155
	26	179	-70.9077	42.5841	[250092031005, 250092172024, 250092201021, 250092211001, 250092104002, 250092664003, 250092671023, 250092671024, 250092671021, 250092681001, 250092103002, 250092103003, 250092104001, 250092104003, 250092682002, 250092682003, 250092683001, 250092683003, 250092684002, 250092684003, 250092684004, 250092691003, 250092104004, 250092105003, 250092105004, 250173301001, 250173301003, 250173302001, 250092…	534099
	27	819	-71.2772	42.6803	[250173143022, 250173141025, 250173161013, 250173183004, 250173181001, 250173171013, 250173261023, 250092525021, 250092526011, 250092526012, 250092526014, 250173118002, 250173143014, 250173271031, 250173883003, 250173883004, 250173883001, 250173111001, 250173112001, 250173113001, 250173113003, 250173114002, 250173114003, 250173114004, 250173115003, 250173172011, 250173172021, 250173251001, 250173…	845205
	28	13	-71.4852	42.9906	[250173271012, 330130340001, 330130340003, 330130350002, 330110152001, 330110171002, 330110190001, 330110210003, 330110001012, 330110001021, 330110009012, 330110009014, 330110009013, 330110010001, 330110010002, 330110009011, 330110010003, 330110018006, 330110143001, 330110152002, 330150033022, 330110009021, 330110002043, 330110029014, 330119801011, 330110026002, 330110028001, 330110026003, 330110…	430200
	29	255	-70.802	41.6857	[250235454003, 250235601001, 250235601002, 250235601003, 250235601004, 250235307001, 250235307002, 250235309011, 250235411002, 250235421013, 250235442001, 250235454004, 250235601006, 250235611001, 250235611002, 250235611003, 250235304003, 250235301001, 250235611004, 250235611005, 250010138002, 250010138003, 250010139002, 250010139003, 250010139004, 250010145002, 250010147001, 250010148004, 250010…	381885
	30	176	-70.2055	41.6829	[250010103043, 250199502001, 250199502002, 250199502003, 250199505001, 250010133003, 250199503071, 250010102083, 250010102062, 250010121011, 250010121015, 250010121013, 250010121014, 250010126024, 250010126023, 250010127001, 250010129002, 250010129003, 250010130024, 250010133002, 250010134002, 250010134003, 250010114004, 250010152001, 250010150012, 250010151001, 250010120022, 250199504001, 250199…	166156
	31	850	-72.0659	44.5468	[330099606003, 330099606001, 330099601001, 330099601002, 330099601003, 330099602001, 330099603003, 330099601004, 330099602003, 330099603002, 330099601005, 330099603001, 330099603004, 330099606002, 330079511003, 500199511001, 500199511002, 500199516002, 500199516005, 500199512001, 500199514001, 500199516001, 500199512003, 500199518003, 500199514002, 500199518002, 500199515001, 500199512002, 500199…	87363
	32	908	-72.6338	44.3179	[500279652002, 500239549001, 500239554001, 500239555001, 500239544002, 500239546001, 500239548001, 500239557001, 500239543002, 500239555005, 500239547002, 500239557002, 500239553001, 500239556001, 500239542002, 500239541003, 500239550002, 500239541002, 500239553002, 500239543001, 500239544003, 500239543003, 500239544001, 500239550001, 500239551004, 500239551001, 500239552001, 500239552002, 500239…	122843
	33	174	-73.3364	44.6007	[360191007001, 360191008001, 360191008003, 360191008004, 360191008005, 360191009004, 360191010002, 360319605983, 360319609002, 360191010004, 360191010005, 360191011001, 360191022001, 360191022004, 360191013002, 360191013004, 360191021002, 360191016001, 360191017001, 360191017002, 360191017003, 360191017004, 360319607002, 360319609004, 360319609001, 360319603001, 360319608002, 360319605982, 360319…	311744
	34	648	-73.1509	43.7143	[360319610001, 360319610003, 360319612002, 360319612004, 360319612005, 360319612006, 360319612001, 360319612003, 360319611002, 360319610002, 360319613002, 360319610004, 360319611001, 361150840003, 361150820011, 361150820021, 361150820013, 361150820022, 361150840002, 361150840001, 361150820015, 361150820012, 361150820014, 361130760002, 500219632001, 500219632002, 500219632003, 500219633001, 500219…	114030
	35	1019	-71.5114	43.5911	[330130350001, 330130430021, 330130430022, 330130430023, 330130430024, 330019658003, 330019654001, 330019651002, 330019655982, 330019664025, 330019657002, 330019664024, 330019662001, 330019656001, 330019665004, 330019660004, 330019658004, 330019664023, 330019653003, 330019656002, 330019665002, 330019651001, 330019653002, 330019655981, 330019661004, 330019651003, 330019654002, 330019665003, 330019…	123493
	36	848	-71.9532	43.333	[330130390004, 330110215001, 330110215003, 330110255001, 330130415002, 330130425001, 330130405002, 330130405001, 330130425002, 330110250001, 330099613001, 330199752003, 330099614001, 330099614002, 330110255002, 330199753003, 330199755003, 330059701004, 330059704001, 330110255003, 330110255004, 330110250002, 330099609001, 330130385001, 330130405004, 330130400002, 330130380002, 330130385002, 330130…	69705
	37	158	-72.3867	43.524	[330199759011, 330199759013, 330199758005, 330199756001, 330099615001, 330099616021, 330099609002, 330099617005, 330099615003, 330099616024, 330059701003, 330059702001, 330199756003, 330199757004, 330199758002, 330199758004, 330199758003, 330099618002, 330099618004, 330099618001, 330099616022, 330099616023, 330099617002, 330099617003, 330099618005, 330099616012, 330099609003, 330099607001, 330099…	132095
	38	527	-72.1731	42.756	[250277001002, 250277074003, 250277011004, 250277051004, 250110405013, 250110405014, 250277051005, 250277001004, 250277001001, 250277001003, 250277001005, 250277011001, 250277011002, 250277011003, 250277011005, 250277011006, 250277022001, 250277031001, 250277031002, 250277031003, 250277032001, 250277042001, 250277071002, 250277072001, 250110404003, 250110404002, 250110404001, 250110407023, 250110…	167448
	39	216	-72.8239	42.8193	[250110410001, 250110410002, 250110410003, 250039353004, 250110402001, 250110411003, 250110402003, 250110401003, 250110401004, 250110412002, 250110415024, 250110415023, 250110415021, 250110409001, 250110401001, 250110411002, 250039213001, 250039213003, 250039313001, 250039313002, 250158227001, 250110411001, 250110411004, 250110412001, 250110412003, 250110413001, 250110413002, 250110413003, 250110…	126716
	40	833	-73.2702	42.4173	[90052602003, 90052611002, 90052602002, 90052602001, 90052611001, 90052611003, 250039261004, 250039351001, 250039322001, 250039009005, 250039352005, 250039215002, 250039241003, 250039007001, 250039006005, 250039111003, 250039121001, 250039121002, 250039121004, 250039121005, 250039121006, 250039131005, 250039131006, 250039131007, 250039141002, 250039141005, 250039141006, 250039201013, 250039201014…	156941
	41	72	-73.7089	43.2628	[361130709003, 361130706011, 361130707021, 361130704002, 361130708001, 361130707012, 361130710002, 361130750002, 361130760003, 361130707011, 361130708004, 360910613031, 360910614011, 360910612005, 360910612006, 360910613011, 360910613021, 360910613022, 360910613023, 360910601013, 360910606022, 360910605021, 360319613001, 360319614001, 360319614002, 360910606021, 360910606013, 360910607012, 360910…	219109
	42	370	-73.8033	42.7399	[360830404002, 360830414001, 360830523044, 360830407003, 360830525031, 360830520043, 360830522033, 360830410002, 360830525014, 360830522012, 360930324021, 360930324022, 360210003003, 360210005001, 360210004011, 360210004023, 360210004022, 360930327001, 360930208001, 360930330032, 360930320003, 360930329021, 360930322003, 360930207003, 360930203002, 360930321013, 360930325041, 360930217003, 360930…	738641
	43	738	-74.3959	42.9068	[360570726003, 360570727001, 360570727004, 360570728004, 360570728003, 360957403001, 360957402004, 360930331022, 360570704001, 360570702001, 360359713001, 360359713002, 360359713003, 360359714001, 360359714003, 360359714002, 360359715003, 360430110022, 360359703001, 360359712001, 360359703003, 360359706005, 360359706004, 360359707002, 360359707003, 360359708001, 360359709001, 360359709003, 360359…	160108
	44	212	-74.8351	44.6788	[360894905002, 360894915001, 360894923004, 360894920005, 360894903006, 360894905001, 360894902005, 360894925004, 360894925003, 360894923003, 360894926002, 360894926003, 360319604981, 360894925001, 360894925005, 360894901004, 360894901001, 360339505022, 360339505013, 360894908002, 360894907002, 360894908003, 360894901002, 360339507003, 360339502004, 360894914001, 360894914002, 360894914003, 360894…	143457
	45	435	-75.7961	44.0446	[360450604003, 360450609004, 360450609005, 360450610003, 360450611001, 360450611002, 360894926001, 360894927004, 360894929003, 360894928002, 360894928001, 360450619002, 360450619003, 360450621001, 360450621002, 360450622001, 360450622002, 360450622003, 360450624002, 360450625002, 360450605002, 360450612002, 360450605001, 360450611003, 360459900010, 360450621003, 360450613003, 360450625001, 360450…	163982
	46	357	-76.212	43.1043	[360110401003, 360110413002, 360110402003, 360670103212, 360670108002, 360670132002, 360670145001, 360670147004, 360670106002, 360670043023, 360670043021, 360670103221, 360670111021, 360670114022, 360670149001, 360670151005, 360670057002, 360670157001, 360670152022, 360670043022, 360670034001, 360670016002, 360670169012, 360670029012, 360530304022, 360670131001, 360750203021, 360750207011, 360650…	670701
	47	103	-76.3685	42.5367	[361090004001, 360110410003, 360999509003, 360999510001, 360999510002, 361090008001, 361090012001, 361090005002, 360179702006, 361090014002, 361090017002, 361090008002, 361090022003, 361090015001, 361090021001, 361090021003, 361090003001, 361090005003, 361090017003, 361090019004, 361090014003, 361090014001, 361090011003, 361090018001, 361090019001, 361090013001, 361090019002, 361090021002, 361090…	180835
	48	504	-75.9627	42.093	[360070138002, 360070137002, 360179707002, 360179708022, 360179702005, 360179708024, 360179708023, 360179710001, 360179710002, 360179709003, 360179710003, 360070139001, 360070139002, 361070203006, 361070204013, 361070204021, 361070205001, 361070205002, 361070205003, 360070140001, 360070141004, 360070141001, 360070142001, 360070142002, 360070143012, 360070143013, 360070143014, 360070143015, 360070…	276111
	49	583	-75.2409	42.4342	[360179701002, 360179709004, 360179701004, 360179709001, 360179708011, 360179702002, 360179702003, 360179703005, 360179703002, 360179703004, 360179706023, 360179703001, 360179703003, 360179704004, 360179704002, 360179704003, 360179707001, 360179707003, 360179706012, 360179706022, 360179704001, 360179705006, 360179705001, 360179706024, 360179705005, 360179705002, 360179709002, 360179708012, 360179…	124911
	50	294	-75.2892	43.123	[360775903004, 360530302003, 360499507001, 360499506001, 360430114001, 360430115013, 360430105021, 360430102023, 360430102022, 360430105022, 360430113023, 360430115011, 360430115021, 360430115023, 360499506002, 360499507002, 360499507005, 360499507004, 360775903001, 360650237022, 360650241021, 360650230003, 360650264001, 360650208022, 360650242002, 360430113022, 360430113021, 360650252002, 360650…	336757
	51	246	-76.805	42.0521	[360150002001, 360150002002, 360979503003, 361070206007, 361070207023, 361070207032, 361070207033, 361070207034, 360150102001, 360150110001, 360150112003, 360150107004, 360150104001, 360150106003, 360150103006, 360150009002, 360150103004, 360150102003, 361019623004, 361019623006, 361019625001, 361019625002, 361019626001, 361019627002, 361019630002, 361019623003, 361019627003, 361019628001, 361019…	220525
	52	973	-77.5274	42.2016	[360510311004, 360690522003, 360690522001, 361019618003, 361019619001, 361019619002, 361019619004, 361019620001, 361019620002, 361019620003, 361019602003, 361019603003, 361019604001, 361019604002, 361019621001, 361019621002, 361019613003, 361019604003, 361019602001, 361019619003, 361019603002, 361019608003, 361019602002, 361019607004, 361019620004, 361019618001, 361019607002, 361019603001, 361019…	113832
	53	774	-77.0232	42.9219	[360690502022, 360690503012, 360690503013, 360690506022, 360690506013, 360690508001, 360690509002, 360690504001, 360690503021, 360690506011, 360690517001, 360690503011, 360999508004, 360690503023, 360690503024, 360690503025, 360110403001, 360999508005, 360999509002, 360690504003, 360690504005, 360690504006, 360999507001, 360999507004, 361231503002, 361231503003, 361170210003, 361170207002, 361170…	204166
	54	34	-77.5959	43.1492	[360690502011, 360690502013, 360690502023, 360510306001, 360510306002, 360510307002, 360510301001, 360690520003, 360690505001, 360690505005, 360690501012, 361170201022, 361170201021, 360550117031, 360550039002, 360550137012, 360550055001, 360550148044, 360550109022, 360550108004, 360550037001, 360550037002, 360550037003, 360550056001, 360550056002, 360550056003, 360550057001, 360550057003, 360550…	807029
	55	108	-78.8232	42.937	[360290077001, 360290077004, 360290077002, 360290077003, 360290078001, 360290078002, 360290079011, 360290079013, 360290079021, 360290079022, 360290079024, 360290173002, 360290142082, 360290168003, 360290170002, 360290080023, 360290054001, 360290069021, 360290107001, 360630213001, 360630214001, 360630214003, 360630217002, 360630217003, 360630217004, 360630226023, 360630246002, 360630221001, 360630…	1117581
	56	793	-78.1974	43.0989	[360730408021, 360730407001, 360730408023, 360734013001, 360730408012, 360730407005, 360730408013, 360299401001, 360630241023, 360630240021, 360734013003, 360734013002, 360734012002, 360734012001, 360734012003, 360550153032, 360550153041, 360550153042, 360550153043, 360550154003, 360730408011, 360550153044, 360550153012, 360550154002, 361219702003, 361219703001, 361219703003, 360630241021, 360379…	148446
	57	296	-78.0059	42.6509	[360510311001, 360510302011, 360510312003, 360510312004, 360510301003, 360510311003, 360510308001, 360510304003, 360510313002, 360510302013, 360510311002, 360099601001, 361219710003, 361219710002, 360510310001, 360510309002, 361219708003, 360510302022, 360510308003, 360510308005, 360510313003, 360510309003, 360510305001, 360510309001, 360039506003, 360510307004, 360510304002, 360510314001, 360510…	89253
	58	679	-78.4403	42.0912	[360099608002, 360099611001, 360099601003, 360099613002, 360099610002, 360099610001, 360099602003, 360099607022, 360099607024, 360099607021, 360099618006, 360099601002, 360099402001, 360099612001, 360099613003, 360099602001, 360099602002, 360099602004, 360099603002, 360099606003, 360099606004, 360099608003, 360099615001, 361219710004, 360099403006, 360099403005, 360099403003, 360099616002, 360099…	123972
	59	308	-79.247	42.1576	[360099603004, 360099400001, 360099604001, 360099606002, 360099400002, 360099604002, 360099604003, 360099604004, 360099605002, 360099605003, 360099605004, 360099605005, 360099614001, 360290175012, 360290175011, 360130364024, 360130365003, 360130356003, 360130364012, 360130364021, 360099403002, 360130351003, 360130307004, 360130307005, 360130308001, 360130308002, 360130308004, 360130351004, 360130…	190327
	60	128	-78.9653	39.5731	[240010016001, 240010019001, 240010008002, 240010014021, 240010017002, 240010014013, 240010015021, 240010021001, 240010004001, 240010005002, 240010017004, 240010002003, 240230001001, 240230005002, 240230006005, 240230006004, 240230006002, 240230004001, 240230002002, 240230002001, 240230001002, 240230003002, 240230006001, 240230007003, 240230003001, 240230001003, 240230004002, 240230005003, 240230…	177624
	61	659	-78.3019	39.9671	[240430107002, 240430107001, 240430107003, 240010001002, 240010001001, 420099601003, 420099602003, 420099606002, 420099606003, 420619512003, 420619513001, 420619508004, 420619512005, 420579603003, 420579602002, 420579602003, 420579601002, 420579603001, 420579602001, 420579601003, 420579603004, 420579601001, 420579602004, 420579603002, 420099606004, 420099607002, 420099607003, 420099607004, 420099…	77873
	62	99	-78.4014	40.5445	[420130110012, 420130105001, 420130115002, 420130110022, 420131016001, 420130105002, 420130104024, 420130116003, 420130107002, 420130115003, 420130109003, 420130101012, 420130107003, 420131006003, 420130110021, 420130113003, 420130109001, 420130115001, 420130110011, 420130108003, 420130111001, 420333309002, 420333309004, 420333317002, 420333319002, 420333310003, 420333318002, 420270103002, 420270…	202657
	63	1010	-78.9707	40.3599	[421298083002, 420639620003, 420639616003, 420639610002, 420639611012, 420639605003, 420639613001, 420639615004, 420639615003, 420639607003, 420639615002, 420639616002, 420099603001, 421110203003, 420210012003, 420210012004, 420210116003, 420210135001, 420210135002, 421110203004, 421110203005, 421110204002, 421110205004, 420210134002, 421110206002, 421110207002, 421110208001, 421110210003, 421110…	255717
	64	461	-79.195	41.0777	[420535302011, 420659511002, 420659511003, 420659511004, 420659512001, 420659513001, 420659513002, 420659513003, 420659506005, 420059501003, 420535301001, 420535301002, 420535301003, 420535301004, 420639606002, 420639601001, 420659509002, 420659506002, 420659507002, 420659503002, 420659506001, 420659510004, 420659502003, 420659509003, 420659506003, 420659503003, 420311606004, 420639605001, 420639…	99926
	65	769	-78.6013	41.2282	[420479513001, 420834211003, 420333308001, 420333310002, 420333311001, 420333311003, 420333312004, 420333312003, 420333313004, 420333314021, 420333314023, 420333314024, 420333307001, 420333310004, 420333314011, 420239601001, 420239602003, 420239601002, 420659508001, 420659508002, 420659501002, 420659502001, 420659503001, 420333301002, 420333305001, 420333301004, 420333310001, 420333305002, 420333…	105472
	66	362	-77.7367	40.7598	[420270119011, 420670701003, 420670702022, 420670702024, 420670701004, 420670703002, 420670701005, 420670702012, 420670701002, 420670702023, 420670702025, 420670702021, 420333308003, 420270119023, 420270120001, 420270120003, 420270120004, 420270121001, 420270122002, 420270123001, 420270123002, 420270124001, 420270124002, 420270124003, 420270126001, 420270126002, 420270128002, 420270128003, 420270…	261602
	67	438	-76.98	41.0997	[420350304003, 420350309001, 420810118001, 420810118002, 420810119002, 420810119003, 420810106001, 420810119004, 420810119005, 420810103002, 420810105001, 420810106003, 420810108006, 420970819003, 420970822002, 420970819002, 420970819005, 420970819004, 420970802002, 420970805003, 420970802003, 420970801001, 420970804001, 420970803005, 420970820004, 420270108001, 420970801002, 420970802001, 420970…	270959
	68	149	-76.9209	40.2793	[420430234001, 420430236021, 420430241022, 420430243001, 420430245021, 420430247002, 420670704001, 420670704003, 420670703001, 420670701001, 420670703004, 420670704002, 420670703003, 420430219032, 420750023001, 420750020002, 420750038003, 420430252002, 420750023002, 420970823004, 420430221002, 420430221003, 420430221004, 420430222001, 420430222002, 420430224031, 420430224032, 420430213001, 420430…	592569
	69	767	-76.6929	39.9518	[240253041022, 240054070021, 240054070022, 240054060003, 240054060004, 240054060002, 240054070023, 421330103001, 420430240013, 420430240021, 421330006003, 421330007001, 421330007002, 421330007003, 421330008001, 421330009003, 421330010001, 421330010002, 421330011001, 421330011003, 421330011004, 421330012001, 421330012002, 421330014002, 421330012003, 421330101203, 421330101301, 421330101302, 421330…	387327
	70	764	-77.027	39.7203	[240135030003, 240135010013, 240217668004, 240135082004, 240135082003, 240135062004, 240135010023, 240135042013, 240135041001, 240135061012, 240135110001, 240135090012, 240135081011, 240135062003, 240135076012, 240135041003, 240135042011, 240135042012, 240135010021, 240135077021, 240135082005, 240135078023, 240135081021, 240135042024, 240054050001, 240054060001, 240135077032, 240135010011, 240135…	255702
	71	611	-76.5846	39.0029	[240419900000, 240037026023, 240037311032, 240037306041, 240037303002, 240037312041, 240037311041, 240037402012, 240037514003, 240037514001, 240037403031, 240037311052, 240037310042, 240037311023, 240037313034, 240037313063, 240037408003, 240037409001, 240037409002, 240037409003, 240037313102, 240037313103, 240037403053, 240037402032, 240037409005, 240037027022, 240037063011, 240037407021, 240037…	572867
	72	962	-76.5951	39.3272	[240054112023, 245102611001, 245102701011, 245102701012, 245102701021, 245102701022, 245102701023, 245102701024, 245102702001, 245102702002, 245102702003, 245102703011, 245101206003, 245100602001, 245100806003, 245101402003, 245101507013, 245101512004, 245101601003, 245101604003, 245101903001, 245102008002, 245102502055, 245102504012, 245100903001, 245100903002, 245100903003, 245100904001, 245100…	1182869
	73	186	-76.8096	39.2692	[240276023043, 240276023061, 240276026002, 245102804033, 245102804034, 245102804035, 240276055031, 240276055032, 240276055033, 240276056011, 245102804015, 240276056012, 240276056021, 240037406014, 245102501011, 245102501012, 245102804014, 240276067063, 240276011082, 240276011052, 240276023031, 240276026001, 240276026003, 240037515004, 240276028001, 240276054013, 240276030013, 240276030012, 240054…	749305
	74	366	-76.2499	39.5257	[240253013021, 240253016012, 240253012024, 240253036032, 240054111021, 240253032013, 240253034002, 240253035011, 240253042023, 240253031022, 240253053001, 240253033004, 240253051001, 240253037003, 240253042013, 240253032011, 240253017023, 240253017021, 240253017042, 240299503002, 240253012041, 240253013011, 240253013013, 240253039001, 240253017031, 240253013024, 240253013022, 240253014011, 240253…	351490
	75	604	-76.6217	38.2193	[240378761002, 240378759011, 240378756001, 240378756002, 240378751002, 240378752012, 240378752023, 240378759023, 240378759012, 240099901000, 240098610032, 240178513021, 240178512001, 240178512004, 240178514003, 240098610031, 240098610042, 240098610043, 240098610041, 240098610033, 240338009002, 240378760011, 240378760012, 240378760013, 240378760022, 240098609004, 240098605012, 240098606003, 240098…	247003
	76	1022	-77.1433	39.0879	[240317010061, 240317008292, 240317012162, 240317012135, 240317008343, 240317012013, 240317035013, 240317012161, 240317012163, 240317003063, 240317008332, 240317010051, 240317008113, 240317009012, 240317010012, 240317006142, 240317012211, 240317012153, 240317012133, 240317008201, 240317001033, 240317007211, 240317012151, 240317007232, 240317007222, 240317008232, 240317008241, 240317008231, 240317…	886679
	77	31	-76.9788	38.8998	[110010007022, 110010007012, 110010013023, 110010055004, 110010055005, 110010047011, 110010110003, 110010110001, 110010055002, 110010055003, 110010056001, 110010108001, 110010109002, 110010074011, 110010074031, 110010074041, 110010074042, 110010076052, 110010077031, 110010077032, 110010077033, 110010077071, 110010077072, 110010007011, 110010024001, 110010068021, 110010076041, 110010022023, 110010…	1877362
	78	575	-77.1991	38.777	[240178515001, 240178502021, 240178503001, 240178501022, 240178502023, 240178510011, 240178510022, 240178510023, 240178510025, 240178510024, 240338013091, 240178504003, 240178506002, 240178503002, 240338013021, 240338013101, 240178505001, 240178507132, 240178511001, 240178506003, 240178510021, 240178511002, 240178505002, 240178501012, 240178501011, 240178501021, 240178504002, 240178507122, 240178…	1296762
	79	697	-77.4742	38.9037	[240317005003, 240317005001, 511076110231, 511076118061, 511076110112, 511076110093, 511076110221, 511076110232, 511076110042, 510594913014, 511539015044, 510594808021, 510594809013, 510594809012, 510594809033, 510594815001, 510594819002, 510594819003, 510594826013, 510594901031, 510594910001, 510594915021, 510594915022, 510594925002, 510594920001, 510594817023, 510594820022, 510594820021, 510594…	966990
	80	324	-77.5525	38.3069	[240179900000, 511790102071, 511790102121, 511790101083, 511790101052, 510990403002, 510990405001, 510990403001, 510990404002, 510990402001, 510990405002, 510990404001, 510990402002, 516300001002, 511770203051, 511770203115, 511770204081, 511770202023, 511770202031, 511770202041, 511770202032, 511770203061, 511770203052, 511770203091, 511770203092, 511770201131, 511770201133, 511770201081, 511770…	428336
	81	257	-77.401	39.4244	[240430113022, 240430114003, 240217519035, 240217519012, 240217519023, 240217521012, 240217521024, 240217518014, 240217519013, 240217525014, 240217525013, 240217530014, 240217530023, 240217530012, 240217530013, 240217668001, 240217675001, 240217529002, 240217523013, 240217523012, 240217525022, 240217523032, 240217505043, 240217505035, 240135090022, 240317002042, 240217402001, 240217402004, 240217…	267621
	82	809	-77.6469	39.8288	[240430001002, 240430001001, 240430102004, 240430101001, 240430105003, 240430113023, 240430104003, 240430006022, 240430112011, 240430007001, 240430102001, 240430105004, 240430004002, 240430009003, 240430103001, 240430111004, 240430102002, 240430112022, 240430104001, 240430112021, 240430104004, 240430111003, 240430113021, 240430113012, 240430103003, 240430002001, 240430008003, 240430113011, 240430…	300681
	83	439	-77.9125	39.4117	[240430115001, 240430114001, 240430106003, 240430109003, 240430108022, 240430109001, 240430115004, 240430115003, 240430106001, 240430109004, 240430105002, 240430108011, 240430010023, 240430106004, 240430110001, 240430108012, 240430108021, 240430110002, 240430110003, 240430114002, 240430116001, 240430106002, 240430109002, 240430115002, 240430116002, 511076107012, 511076102011, 511076101011, 510690…	247899
	84	750	-78.2231	39.0471	[510690511012, 510690511011, 510690506003, 510690508033, 510690508022, 510690508023, 510690508024, 511870201001, 511870202003, 511870206021, 511870204003, 511870207002, 511870206022, 511870203003, 511870201002, 511870204001, 511870204004, 511870203002, 511870203005, 511870206011, 511870206012, 511870203001, 511870205001, 511870203004, 511870207001, 511870204002, 511870205002, 511870205003, 511870…	216191
	85	3	-75.1993	38.5539	[100059900000, 100050510071, 100050514002, 100050515003, 100050518022, 100050505042, 100050508034, 100050513022, 100050517021, 100050518021, 100050505031, 100050502002, 100050507011, 100050515004, 100050513021, 100050510033, 100050508032, 100050502001, 100050517023, 100050507012, 100050515002, 100050508022, 100050508011, 100050513011, 100050515001, 100050505011, 100050506012, 100050506021, 100050…	195108
	86	799	-75.6333	38.1442	[100050519002, 100050519001, 240450003002, 240450004001, 240450004003, 240450004004, 240450005001, 240450005002, 240450001001, 240450106044, 240450108001, 240450107023, 240450103002, 240450001004, 240450002002, 240450107013, 240450107026, 240450104001, 240450106034, 240450001002, 240450105011, 240450103001, 240450103003, 240450101021, 240399305004, 240399305005, 240399301022, 240399305001, 240399…	175761
	87	418	-75.9632	38.7243	[100050518012, 100050503011, 100050504071, 100050504063, 100050504031, 100050504011, 100050503013, 100050518011, 100050504012, 100050504052, 100050504062, 100050504061, 100050504051, 240358107002, 240419604003, 240419605011, 240419607004, 240419609002, 240419609003, 240419608002, 240419603001, 240119556001, 240119554002, 240119555003, 240119555001, 240119555002, 240119556002, 240419604004, 240419…	142736
	88	595	-75.5885	39.1129	[100050501012, 100050501041, 100050501032, 100050503021, 100050501052, 100050501011, 100050501043, 100050503012, 100050503022, 100010417011, 100010422022, 100010434001, 100010422011, 100010428003, 100010432024, 100010419002, 100010421002, 100010418022, 100010416001, 100010413001, 100010428001, 100010429002, 100010420001, 100010417012, 100010414001, 100010433001, 100010401001, 100019900000, 100010…	241178
	89	859	-74.7833	40.1843	[340057022041, 340210043044, 340210043092, 340210043101, 340210043102, 340210043103, 340210044075, 340210045021, 340210045022, 340210009002, 340210039041, 340350542013, 340190119002, 340350542022, 340190114001, 340210044071, 340210044072, 340210044073, 340210028002, 340057011033, 340297180001, 340297180002, 340057028061, 340057028062, 340057028071, 340057028081, 340057028091, 340057028111, 340057…	897668
	90	592	-75.0158	39.8522	[340155012051, 340155016051, 340155016043, 340076074012, 340076074021, 340076074022, 340076075021, 340076089033, 340076075031, 340076075032, 340076075041, 340076075051, 340076075052, 340076075053, 340076076001, 340076076002, 340076091031, 340076077013, 340076077014, 340076077021, 340076077022, 340076077023, 340076078012, 340076078013, 340076078021, 340076078022, 340076079002, 340076085041, 340076…	831313
	91	157	-75.1032	40.0709	[340057028101, 340057001032, 340076009001, 340076008005, 340076105004, 340076105002, 340076105005, 340076011021, 340076011024, 340057008002, 340057001021, 340057001031, 340076008004, 340057007032, 340057001041, 340057001022, 340057009002, 340057007012, 340076104001, 340076104003, 340076105001, 340076108001, 340057001042, 340057002001, 340057002002, 340057003031, 340057003032, 340057003041, 340057…	1478142
	92	658	-75.2528	39.9435	[340155020022, 340155002032, 340076004005, 340155002022, 340155002023, 340155003001, 340155003002, 340155003003, 340155004001, 340155004002, 340155004003, 340155004004, 340155004005, 340155004006, 340155002041, 340155005001, 340155005002, 340155002042, 340155002051, 340155007011, 340076004004, 340155020011, 340155020012, 340155005003, 340155005004, 340155002024, 340155023001, 340155023002, 340155…	1336639
	93	44	-75.4344	40.1924	[420293044042, 420293044043, 420912036013, 420912069051, 420912069052, 420912070013, 420912078002, 420912085001, 420912089063, 420912039013, 420912039021, 420912039022, 420912040021, 420912040022, 420912106003, 420912060052, 420912060061, 420912060062, 420912060071, 420912081002, 420912082011, 420912082031, 420912082032, 420912067041, 420912092021, 420912083023, 420912067031, 420912036012, 420912…	740036
	94	481	-75.6394	39.7655	[100030147052, 100030101011, 100030103003, 100030103002, 100030101041, 100030155022, 100030148101, 100030148054, 100030129003, 100030123002, 100030019021, 100030136042, 100030136104, 100030136043, 100030140001, 100030149062, 100030140003, 100030143001, 100030148051, 100030166011, 100030148052, 100030148053, 100030101013, 100030112033, 100030123001, 100030107022, 100039801001, 100030116002, 100030…	956268
	95	882	-75.0783	39.4886	[340110107004, 340010112021, 340010112022, 340010113002, 340010115002, 340110108002, 340110411003, 340110411004, 340110411001, 340110411002, 340110104021, 340110107002, 340110201001, 340110204001, 340110301001, 340010116003, 340110106003, 340110203001, 340110205032, 340110205031, 340110304002, 340110410003, 340110102002, 340110104011, 340110106001, 340110101011, 340110105002, 340110305011, 340110…	238756
	96	281	-74.8512	39.0553	[340090216001, 340090205001, 340090207001, 340090204001, 340090203022, 340090206001, 340090218042, 340090207002, 340090205002, 340090211001, 340090208004, 340090213001, 340090213002, 340090214001, 340090214002, 340090214003, 340090215001, 340090215002, 340090216003, 340090218031, 340090218033, 340090218041, 340090218044, 340090219001, 340090211002, 340090220001, 340090220002, 340090220004, 340110…	86354
	97	292	-74.4985	39.4163	[340297360011, 340297360012, 340297360021, 340297361011, 340297361021, 340297361022, 340297361023, 340297370001, 340297370002, 340019900000, 340010114032, 340010114033, 340010114042, 340010012001, 340010023001, 340010101013, 340010101021, 340010101042, 340010105052, 340010105061, 340010118041, 340010118043, 340010133013, 340010133021, 340090203012, 340010135003, 340010123021, 340010131021, 340010…	286536
	98	389	-76.3219	40.1295	[420710115034, 420710139011, 420710135014, 420710131012, 420750002002, 420750002003, 420750002004, 420750003001, 420750004013, 420750004021, 420750004023, 420750005001, 420750005003, 420750005004, 420750021002, 420750022002, 420750024002, 420750037001, 420750040002, 420750040003, 420750038004, 420750027023, 420750021003, 420750022001, 420750028001, 420750032002, 420750020001, 420750024001, 420750…	571857
	99	731	-75.9201	40.3356	[420770053023, 420110103031, 420110102021, 420293050001, 420293051022, 420110025001, 420110116023, 420110004003, 420110014003, 420110104001, 420110105003, 420110109032, 420110111011, 420110109042, 420110121052, 420110006002, 420110124002, 420110111022, 420110116032, 420110118001, 420110119023, 420110129004, 420110140003, 420110135003, 420110134015, 420110134014, 420710126011, 420710126021, 420710…	471875
	100	837	-76.3547	40.8156	[421070014001, 420370510001, 420792164001, 421070005004, 421070005002, 421070006011, 420750021001, 421070020003, 420970807001, 420970808001, 420970811002, 420970808005, 421070035001, 420970816003, 420970816002, 421070004001, 421070007003, 421070019001, 420370507004, 420370507003, 420792164002, 420110101003, 420370510002, 420370510003, 420370511001, 420370511002, 420370511003, 420370512002, 420370…	262579
	101	120	-75.9387	41.1547	[420792158002, 420792157012, 420792180001, 420792001001, 420792002001, 420792002002, 420792002003, 420792002004, 420792003001, 420792003002, 420792004001, 420792004002, 420792004003, 420792005001, 420792005003, 420792005002, 420792006001, 420792006002, 420792157021, 420792160001, 420792149002, 420792166002, 420792114004, 420792170011, 420792176003, 420792173002, 420792174001, 420792175001, 420792…	347237
	102	298	-75.6242	41.4563	[420691104021, 420893003122, 420792108001, 420893003121, 420691009001, 420893003013, 421314006002, 420691116001, 420691028002, 420691029003, 420691120002, 420691115002, 420691129025, 420691129012, 420691103001, 420691026002, 420691027002, 420691114001, 420691114003, 420691012001, 420691117003, 420691120001, 420691013001, 420691028001, 420691121003, 420691121004, 420691121002, 420691014001, 420691…	321330
	103	987	-75.1872	41.0235	[340410311011, 340410316011, 340410312001, 340410311013, 340410311012, 340410311014, 340410317003, 340410312005, 340410316013, 340410320004, 340410318001, 340410319001, 340410319003, 340410319004, 340410320001, 340410320002, 340410320003, 340410321011, 340410316021, 340410316022, 340410317001, 340410317002, 340410318002, 340410320005, 340410312004, 340410312006, 340410311021, 340410312002, 340373…	278572
	104	343	-75.41	40.6335	[340410323003, 340410307002, 340410323002, 340410321022, 340410306002, 340190104002, 340190105001, 340190105002, 340190115002, 340190106001, 340190105003, 340190106002, 340190107012, 340410318003, 340410322001, 340410322002, 340410322003, 340410322004, 340410322005, 340410323001, 340410321023, 340410306001, 340410306003, 340410307001, 340410307003, 340410307004, 340410308001, 340410308002, 340410…	779227
	105	548	-73.0055	40.8435	[361031587083, 361031585022, 361031697045, 361031697046, 361031594103, 361031589003, 361031594063, 361031587121, 361031587042, 361031583203, 361031583182, 361031583183, 361031584102, 361031584103, 361031584051, 361031594121, 361031476024, 361031581112, 361031583204, 361031479023, 361031588045, 361031594045, 361031595084, 361031591023, 361031583192, 361031583171, 361031589001, 361031595061, 361031…	631913
	106	143	-73.3213	40.7779	[361031122064, 360595206001, 360595206002, 360595206003, 360595206004, 360595206006, 360595218011, 360595218013, 360595218014, 360595218012, 360595220001, 360595220003, 360595220004, 360595201004, 360595220005, 360595220002, 360595182013, 360595182032, 360595182033, 360595201005, 361031245002, 361031115031, 360595197021, 360595204014, 360595204022, 360595204023, 360595204021, 360595182041, 360595…	780252
	107	672	-73.5808	40.7161	[360593013002, 360593013005, 360593016001, 360593016003, 360593019001, 360593021011, 360593021024, 360593022001, 360593022002, 360593024001, 360593024003, 360593032012, 360593033011, 360593033021, 360593034002, 360593035003, 360593035005, 360593035006, 360593037001, 360593038002, 360593038003, 360593039002, 360593041001, 360594119023, 360594127002, 360594143034, 360594160001, 360593032013, 360593…	1059086
	108	594	-73.5436	41.0842	[90010111003, 90010110005, 90010224002, 90010113001, 90010446002, 90010451013, 90010445002, 90010444001, 90010431002, 90010201002, 90010427002, 90010427003, 90010428001, 90010428002, 90010428003, 90010428004, 90010429001, 90010429002, 90010430001, 90010430002, 90010430003, 90010431003, 90010431001, 90010432001, 90010432002, 90010432003, 90010433001, 90010433002, 90010434001, 90010434002, 90010434…	471632
	109	487	-74.1735	40.0205	[340297134012, 340297158001, 340297330002, 340258093013, 340297381001, 340297101001, 340297101003, 340258085003, 340258089001, 340258093011, 340258093012, 340258093021, 340258093022, 340258093023, 340258085006, 340258087011, 340258087012, 340258087023, 340258111013, 340258086004, 340297320013, 340297175022, 340297101002, 340297112002, 340297152001, 340297171012, 340297173002, 340297311032, 340297…	666694
	110	629	-74.1562	40.3905	[340258008002, 340258010003, 340258018006, 340258022003, 340258030003, 340258101013, 340230073011, 340230073041, 340230073043, 340230074021, 340230074022, 340230074023, 340230074024, 340230074025, 340230075001, 340230075003, 340230076002, 340230076003, 340230076004, 340258056001, 340258061003, 340258062011, 340258062021, 340258062022, 340258063001, 340258063002, 340230076005, 340230077021, 340258…	735591
	111	417	-74.4693	40.5109	[340350509032, 340350538051, 340350538052, 340230086042, 340230086041, 340230086044, 340210044062, 340350538041, 340350538031, 340350534031, 340230072021, 340230072022, 340230072023, 340230072031, 340230072032, 340230073012, 340350543002, 340350536031, 340350536033, 340350537062, 340350538034, 340230081022, 340230081031, 340230081032, 340230082023, 340230082042, 340230082043, 340230082051, 340230…	1047730
	112	21	-74.2315	40.7086	[340130094001, 340130183001, 340130187003, 340130079003, 340130067003, 340130116001, 340130025001, 340130206003, 340130178002, 340130076002, 340130117003, 340130181001, 340130095002, 340130053001, 340130195004, 340130121002, 340130133001, 340130124004, 340130159001, 340130099003, 340130082002, 340130070002, 340130146001, 340270432003, 340270421002, 340270417022, 340270432001, 340270432002, 340170…	1712162
	113	780	-74.1427	40.9208	[340130216016, 340130216021, 340130149004, 340130138004, 340130165001, 340030233021, 340030321043, 340030236021, 340270408051, 340270407012, 340311831012, 340311831013, 340311831021, 340311831022, 340311831023, 340311964011, 340311964013, 340311964021, 340311964022, 340311964023, 340311964024, 340311814001, 340311823021, 340311823022, 340311635006, 340311752003, 340312462032, 340312462033, 340312…	1256443
	114	802	-73.797	40.7131	[360810884007, 360810997033, 360810582003, 360810619002, 360810622001, 360810657031, 360810657032, 360810657033, 360810671001, 360810671002, 360810757013, 360810757022, 360810779033, 360810797021, 360810717012, 360810717014, 360810713032, 360810713033, 360810723002, 360810723003, 360810749001, 360810757012, 360810809004, 360810845003, 360810857003, 360810140002, 360811291041, 360811291042, 360811…	2121661
	115	188	-73.964	40.646	[340170058021, 340170063003, 340170108001, 340170060002, 340170063001, 340179801001, 340170058014, 340170104003, 340170103004, 360470400002, 360470400003, 360470402002, 360470403001, 360470404001, 360470404002, 360470405002, 360470407001, 360470408001, 360470408002, 360470409001, 360470409002, 360470410001, 360470410002, 360470411001, 360470411002, 360470412001, 360470414021, 360470414022, 360471…	2680879
	116	716	-73.9724	40.7681	[340030193033, 340030192042, 340030040012, 340170054002, 340170054003, 340170056003, 340170058011, 340170058012, 340170059001, 340170059005, 340170060001, 340170159002, 340170159003, 340170160001, 340170160002, 340170161001, 340170161002, 340170162002, 340170163001, 340170163002, 340170164001, 340170164003, 340170165002, 340170165003, 340170166002, 340170167001, 340170168001, 340170168002, 340170…	2762110
	117	309	-73.874	40.883	[340030152005, 340030033001, 340030032001, 340030032002, 340030032005, 340030032004, 340030070011, 340030191044, 340030070012, 340030070021, 340030070022, 340030070023, 340030070024, 340030080001, 340030080002, 340030080003, 340030080004, 340030033003, 340030033004, 340030080005, 340030080006, 340030091001, 340030091002, 340030091003, 340030091004, 340030091005, 340030092001, 340030092002, 340030…	2261356
	118	877	-73.9221	41.1739	[340030351003, 340030241001, 340030351004, 340030351001, 340030490011, 361190123011, 361190132022, 360870108021, 360870113012, 360870113013, 361190121021, 361190121023, 361190122001, 361190147031, 360870114043, 360870114042, 360870114032, 361190147033, 361190147041, 360870106022, 360870102001, 360870101024, 361190122002, 360870106013, 361190122005, 361190122006, 361190148061, 361190148042, 361190…	617224
	119	728	-74.6374	40.8793	[340373731002, 340373734004, 340373720003, 340373738003, 340373737004, 340373738001, 340373739004, 340373740001, 340373747001, 340373747002, 340373747003, 340373748002, 340373748003, 340373748004, 340373749001, 340373749002, 340373749003, 340373721001, 340373731001, 340373739003, 340270446011, 340270462021, 340270460001, 340270462012, 340270446012, 340270444032, 340270423011, 340270410005, 340270…	546577
	120	993	-74.786	41.763	[361059501004, 361059501003, 361059502002, 361059504001, 361059521001, 361059523001, 361059501002, 361059501001, 361059517004, 361059517003, 361059524002, 361119550004, 361059510002, 361059505002, 361059507005, 361059516002, 361059508004, 361059507004, 361059510001, 361059521002, 361059520003, 361059515001, 361059502003, 361059505004, 361059520002, 361059524001, 361059503001, 361059517001, 361059…	99494
	121	192	-74.3836	41.379	[340373711003, 340373712001, 340373718001, 340373716001, 340373716002, 340373717002, 340312568012, 340312568014, 340312568023, 340312568031, 340373715024, 340373718002, 340373718005, 340312568052, 340312568024, 340312568032, 340312568021, 340312568013, 340312568011, 340312568022, 340312568041, 340373716003, 340373717003, 340373710001, 340373711002, 340373712002, 340373713001, 340373726001, 340373…	337478
	122	722	-73.5152	41.468	[90012302002, 90012114002, 90012104003, 90012107011, 90012107013, 90012001002, 90012107023, 90012001001, 90012110002, 90012401003, 90012571001, 90012052003, 90012401002, 90012301003, 90012109004, 90012202002, 90052611004, 90052535001, 90052532001, 90052534001, 90052533002, 90052681001, 90052536002, 90052536001, 90052535002, 90052621003, 90052532002, 90052534002, 90052535004, 90052661002, 90052651…	336440
	123	325	-73.9608	41.6126	[360271404003, 360271407003, 360271902044, 360272203002, 360271902032, 360272201003, 360270801043, 360270501032, 360270200034, 360274100001, 360271300034, 360270801041, 360272000021, 360270502032, 360270501035, 360270501043, 360270603014, 360271404002, 360271405002, 360271902041, 360271403001, 360270701021, 360271401014, 360271401012, 360272203001, 360270601001, 360270601002, 360270602011, 360276…	412808
	124	905	-73.9446	42.0819	[360390811011, 360390805024, 360390805023, 360390805012, 360390811013, 360390811023, 360210015001, 360210006002, 360210018002, 360210014003, 360210012003, 360210013003, 360210020001, 360210016003, 360210012002, 360210010005, 360210014002, 360210010002, 360210010001, 360210011001, 360210010004, 360210007001, 360210006003, 360210010003, 360210013004, 360210013002, 360210013001, 360210015002, 360210…	206657
	125	437	-73.1784	41.2346	[90091201001, 90091202001, 90091202002, 90091509002, 90010805001, 90010901001, 90010905002, 90091253002, 90093461013, 90091302003, 90011002003, 90010703001, 90011103012, 90091508003, 90091511005, 90010904001, 90010904004, 90011001001, 90011001002, 90010710001, 90010702002, 90010714003, 90010736001, 90010804001, 90091252003, 90091302004, 90091503003, 90093481233, 90093461021, 90010604001, 90010604…	535338
	126	960	-72.8769	41.3626	[90091653002, 90091702003, 90091801004, 90093431022, 90099900000, 90091716003, 90091716004, 90091717001, 90091715001, 90091715002, 90091903031, 90091755004, 90091512001, 90091902003, 90091903014, 90093614021, 90091660012, 90093434004, 90091658011, 90091660023, 90091717003, 90093452021, 90093434003, 90091403002, 90091426032, 90091420002, 90091843004, 90091844001, 90091756004, 90091756005, 90091759…	551214
	127	59	-73.0198	41.6535	[90034101023, 90034602043, 90093527022, 90093613002, 90093613003, 90093452012, 90093502001, 90093516012, 90093611002, 90034305003, 90034602032, 90034101011, 90034101013, 90034058002, 90034058004, 90034204001, 90034621015, 90034060022, 90034051001, 90034051002, 90034052001, 90034052002, 90034052003, 90034052004, 90034053001, 90034053004, 90093528003, 90093528001, 90093441001, 90093481241, 90093452…	495654
	128	694	-72.6573	41.7408	[90034735021, 90034944003, 90035241005, 90035042004, 90035014001, 90035031005, 90035144004, 90039800001, 90034002002, 90035141021, 90034155003, 90091716002, 90091717002, 90034159001, 90034711002, 90035202012, 90035009001, 90034735011, 90035144002, 90034003005, 90035151022, 90034661024, 90034663001, 90034681021, 90034661021, 90034661023, 90034662011, 90034602022, 90034737006, 90035104003, 90035202…	844807
	129	249	-72.5752	42.1592	[90034808004, 90034812003, 90034771012, 90035243002, 90034811001, 90034771013, 90135382011, 90135351006, 90135352004, 90135382013, 90135382014, 90034771021, 90034771022, 90034681012, 90034772002, 90034772003, 90035243003, 90034803001, 90034803002, 90034804001, 90034804002, 90034805001, 90034805002, 90034806002, 90034807001, 90034807002, 90034808001, 90034808002, 90034808003, 90034809001, 90034810…	710753
	130	706	-72.0555	41.9155	[90158003002, 90159011004, 90159025001, 90159025002, 90159011003, 90158150002, 90159044003, 90159011001, 90158005004, 90159072003, 90159081001, 90159041001, 90159002001, 90159001004, 90158005006, 90159001003, 90159011002, 90158150001, 90158005001, 90159022001, 90158301005, 90158005003, 90159061003, 90159002003, 90159051001, 90159071001, 90159002002, 90135331012, 90135331021, 90138401001, 90138812…	274296
	131	264	-72.0153	41.4227	[90118702003, 90116909003, 90116935002, 90118707011, 90118707041, 90118707043, 90117053003, 90116903002, 90116903003, 90116903004, 90116904002, 90116905001, 90117111002, 90117021001, 90117161011, 90117161022, 90117052003, 90117051012, 90117141042, 90118705012, 90116907001, 90116908001, 90116908002, 90116908003, 90118701002, 90116936003, 90116963001, 90117001002, 90117052001, 90117054001, 90117091…	321873
	132	914	-72.4453	41.0615	[90091941002, 90091942024, 90076301002, 90116501002, 90116601012, 90076102001, 90076102003, 90076102004, 90076201001, 90076201002, 90076001001, 90076104001, 90076702002, 90079901000, 90076201003, 90076801003, 90076103002, 90076801002, 90076801001, 90076001003, 90076103003, 90076103001, 90076101001, 90076401004, 90076301003, 90076701003, 90076201004, 90076701002, 90076301006, 90076301001, 90091941…	173090
	133	501	-90.7888	29.6962	[220070504001, 220070506003, 220070502003, 220070503001, 220070506002, 220070505002, 220570218001, 220570219011, 221010403001, 221010402001, 221010402004, 221010402003, 221010404001, 221010404004, 221010404005, 221010405003, 221090012021, 221090012023, 221090002013, 221090002021, 221090002022, 221090002023, 221090002012, 220930401001, 221090001011, 221090006006, 221090015001, 221090013004, 221090…	249086
	134	96	-90.2828	29.9716	[220510205162, 220510205163, 220510206002, 220950701001, 220950705002, 220950705001, 220950706001, 220950707001, 220950702001, 220950708001, 220950702002, 220950709002, 220950702003, 220510218033, 220510210002, 220510230022, 220510230023, 220510218031, 220510218032, 220510207001, 220510220012, 220510205084, 220510217004, 220510230011, 220890622001, 220890621002, 220890623012, 220890627002, 220890…	330010
	135	883	-90.0512	29.9373	[220710022003, 220710033024, 220710033071, 220710135004, 220710056042, 220710126002, 220510278121, 220510278074, 220510267001, 220510268001, 220510278093, 220510278064, 220510278075, 220510278042, 220510278044, 220510277013, 220510258002, 220510278053, 220710137004, 220710137001, 220710017201, 220710017202, 220710017203, 220710017204, 220710017223, 220710017225, 220710017232, 220710033013, 220710…	671411
	136	519	-89.8007	30.4326	[221030410022, 221030410021, 221030410031, 221030401021, 221030407012, 221030410034, 221030410042, 221030410041, 221030411022, 221030412101, 221030407101, 221030413003, 221030407011, 221030411011, 221179506003, 221179508003, 221179506001, 221179510002, 221179507003, 221030412102, 221030412093, 221030405021, 221030413001, 221030406022, 221030407042, 221030406023, 221030403041, 221030403042, 221030…	331430
	137	686	-90.4393	30.6327	[221059533002, 221059541021, 221059540023, 221059547002, 221059541024, 221059545022, 221059545023, 221059536004, 221059545012, 221059545011, 221059544002, 221059542001, 221179505001, 221179502004, 221179502001, 221179502002, 221179503002, 221179505002, 221179503001, 221179504002, 221179504001, 221059534003, 221059539001, 221179502003, 221059537003, 221059546001, 221059535001, 221059539003, 221059…	215007
	138	38	-91.2886	30.7935	[220379515011, 221259518002, 221259517011, 221259517021, 221259518003, 221259517012, 220330046032, 220779522003, 220479526001, 220330046031, 220779522002, 220779520002, 220090301001, 220330046021, 220479526002, 221210203003, 221210203004, 221210203002, 220779521002, 220779524001, 220779524003, 220779519002, 220779519004, 220779521003, 220779519001, 220779523001, 220779520001, 220779521001, 220779…	99211
	139	775	-91.074	30.4232	[220070501001, 220070501002, 220050310001, 220050310003, 220330039071, 220330040113, 220330040092, 220330040151, 220339800001, 220330040132, 220330040153, 220330039043, 220330039074, 220630406002, 220630406006, 220630408023, 221210204012, 220930404001, 221210202002, 221210204011, 220330010005, 220330040162, 220330038053, 220330040133, 220330040144, 220330040064, 220330039062, 220330010002, 220330…	709050
	140	219	-91.6529	29.8976	[220070502002, 220450305001, 220450304004, 220450304005, 220450311002, 220450312002, 220450308002, 221010410003, 220459900000, 220450301005, 220450308003, 221010406001, 221010406003, 221010407001, 221010407002, 221010411002, 221010409002, 220990210001, 221010416003, 221010416001, 221010408002, 221019900000, 220450301001, 220450304001, 220450309004, 220450304003, 220450307003, 220450301002, 220450…	100953
	141	544	-92.1763	30.6331	[220090307003, 220039503003, 220039504002, 220019601002, 220019601004, 220019601003, 220019602001, 220019601005, 220019601001, 220399501001, 220399502002, 220399501004, 220399508002, 220399504002, 220399508001, 220399501003, 220399505001, 220399504001, 220399503001, 220399508003, 220399501002, 220399507001, 220399504003, 220979605001, 220979604002, 220979601003, 220090306002, 220090306003, 220090…	135071
	142	948	-92.0443	30.1779	[220990206003, 220990203021, 220990206001, 220450303011, 220550007002, 220550008001, 220550009001, 220550009002, 220550022002, 220550005002, 220550005003, 220550005004, 220550006041, 220550006042, 220550006022, 220550006023, 220550006024, 220550006025, 220550007001, 221139504004, 221139504005, 221139506002, 221139507002, 221139507004, 221139508002, 221139508004, 221139508006, 220990205022, 220550…	377728
	143	910	-92.5851	30.2324	[220039505004, 220039505003, 220039505001, 220039504001, 220039504003, 220039505002, 220239900000, 220019612003, 220019608004, 220019604001, 220019603002, 220019611002, 220019602003, 220019604004, 220019604003, 220019602002, 220019603001, 220019608001, 220019612002, 220019610006, 220019611003, 220019603003, 220019604002, 220019608002, 220019608003, 220019609001, 220019609002, 220019609003, 220019…	83769
	144	247	-93.2549	30.2354	[220190006001, 220190026002, 220190024004, 220190014003, 220190007004, 220190009001, 220190005004, 220190020004, 220190020002, 220190036002, 220190035001, 220190036001, 220190001001, 220190013004, 220190013002, 220190013003, 220190013001, 220190014001, 220190014002, 220190014007, 220190014004, 220190016002, 220190017001, 220190019011, 220190019012, 220190020003, 220190021001, 220039501001, 220039…	223343
	145	354	-94.0314	30.0549	[220239702012, 482419507004, 482419508002, 483610203001, 483610224001, 483610207001, 483610215011, 482450114005, 482450001032, 482450011003, 482450116001, 482450111023, 482450020002, 482450001012, 482419507005, 482419507003, 482450021003, 482450021001, 482450022003, 482450022002, 482450023001, 482450023002, 482450023005, 482450024002, 482450025001, 482450025002, 482450026002, 482450026003, 482450…	397096
	146	32	-94.1414	30.7837	[482419503001, 482419503002, 482419504003, 482419505002, 482419506001, 482419506002, 482419501001, 482419503003, 482419505004, 482419508001, 482419504001, 482419505003, 482419502001, 482419505001, 482419504002, 482419502003, 482419502002, 482419507001, 482419501002, 482419501004, 482419502004, 482419507002, 481990310002, 483732101023, 483519503001, 483519502005, 483519502006, 483519503002, 483519…	77721
	147	495	-93.3708	31.1632	[221159505003, 220119602002, 220119606002, 220119606001, 220119603004, 220119601001, 220119602003, 220119602001, 220119605002, 220119601002, 221159507032, 221159507021, 220690009001, 221159505006, 221159507043, 221159507042, 221159504002, 221159504004, 221159503001, 221159502003, 221159508003, 221159508002, 221159502001, 221159509004, 221159506003, 221159501001, 221159507031, 221159507012, 221159…	106309
	148	992	-93.0078	31.9214	[220819601002, 220819603002, 220690007004, 220690005001, 220690005003, 220690006002, 220690007002, 220690004001, 220690009003, 220690003004, 220139704003, 220819603003, 220819601003, 220819601004, 220819601005, 220819601001, 220819603001, 220499702004, 220499705001, 220499704001, 220499704002, 220499702003, 220499702002, 220499705002, 220499703001, 220499704003, 221279602005, 221279604001, 221279…	81013
	149	353	-92.4285	31.2638	[220039502002, 220790106002, 220790133004, 220790137003, 220790133001, 220790132002, 220790105005, 220790101002, 220790132004, 220790137001, 220790103002, 220039502003, 220039503001, 220790127002, 220790124001, 220039502001, 220790124003, 220790126002, 220790124002, 220039503002, 220430203002, 220790125003, 220790128001, 220790137002, 220790110003, 220790139003, 220790113001, 220790106001, 220790…	183374
	150	669	-91.0495	32.4743	[220659604002, 220659605001, 220659604001, 220659603003, 220659602002, 220659601002, 220839701003, 220839701001, 220839701002, 220839702001, 220839702002, 220350001001, 220350002002, 220350003003, 220350001002, 220350003002, 220350003001, 220350001003, 221070001001, 221230001004, 220659602001, 220659603001, 220659601001, 220659603002, 220350002001, 221230001002, 221230002002, 221230001003, 221230…	93377
	151	558	-91.3124	31.6202	[221070002002, 220290002002, 220290002004, 220290001003, 220290002001, 221070002001, 221070003002, 220290004002, 220290003002, 220290004005, 220290004004, 220290004003, 221070003001, 221070001002, 220290005001, 220290004001, 220290002005, 220290001002, 220290005003, 220290003001, 220290002003, 220290005002, 220290001001, 280010001001, 280010001004, 280010005005, 280010002002, 280010008001, 280010…	78114
	152	230	-91.9165	31.9795	[220419506001, 220419502002, 220419501001, 220419501002, 220419505002, 220419502003, 220419504001, 220419503002, 220419501003, 220419503001, 220419504003, 220419503004, 220419503005, 220419505001, 220419506002, 220250002002, 220839703003, 220839706001, 220839706002, 220839706003, 220599702004, 220599702005, 220599702003, 220599703005, 220599701001, 220599702002, 220599702006, 220599701003, 220599…	59084
	153	761	-92.188	32.5716	[51399501002, 51399501003, 221119606001, 221119603001, 221119606002, 221119601002, 221119605001, 221119602004, 221119604001, 221119601001, 221119603002, 221119601003, 221119605002, 221119604002, 221119601004, 220730053023, 220730053024, 220730055001, 220730111003, 220730058001, 220730059001, 220730101011, 220730101012, 220730101022, 220730101023, 220730101024, 220730102012, 220730102011, 22073010…	263738
	154	116	-91.7854	33.488	[50259702001, 50170802002, 50170802001, 50119502002, 50119503003, 50119503002, 50119501002, 50119504001, 50119505002, 50119505001, 50119501001, 50119502001, 50119505003, 50119504002, 50119503001, 50799603003, 50799603002, 50419502002, 50434902001, 50434902003, 50434902002, 50434903005, 50434901003, 50434905002, 50434901002, 50434904001, 50434903004, 50434901001, 50434905001, 50434905003, 50434903…	67087
	155	836	-90.918	33.4767	[50170803001, 50170803002, 50170803003, 50170804002, 50170804003, 50170801001, 50170804001, 50170801003, 50419504001, 50419501001, 50419501003, 50419501002, 281510013001, 281510017001, 281510017003, 281510020001, 281510015001, 281510013002, 281510014004, 281510015003, 281510015004, 281510016001, 281510003003, 281510015002, 281510008001, 281510014002, 281510001001, 281510010001, 281510004004, 2815…	110465
	156	796	-90.2641	32.9671	[281639506003, 281639502001, 281639502003, 281639501001, 281639503002, 281639503004, 281639506001, 281639506004, 281639504001, 281639502004, 281639503001, 281639503003, 281639505001, 281639502002, 280539503001, 280539503002, 280539503003, 281639501002, 281639501003, 281639506002, 281639505003, 281639501004, 281639504002, 280070603003, 280070603002, 280539501003, 280539501002, 280539502002, 280539…	59995
	157	164	-90.1629	32.3124	[280490108011, 280490105004, 280490106001, 280490112023, 280490002005, 280490107003, 280490108071, 280490033004, 280490105001, 280299501005, 280490102025, 280490102021, 280490103012, 280490104002, 280490104003, 280490109011, 280490101015, 280490109023, 280490110022, 280490111011, 280490101021, 280490101025, 280490102011, 280490102012, 280490102023, 280490101022, 280490101023, 280490101024, 280490…	515134
	158	266	-90.3536	31.417	[280859502002, 280859504002, 280859502001, 280859506003, 280859501001, 280859501003, 280859506005, 280859504001, 280779602003, 280779601004, 280779603002, 280779601002, 280779602004, 280779601003, 280779601001, 280859504004, 280859503004, 280859503001, 280859503002, 280859502003, 280859502004, 280859501002, 280859505003, 280859503003, 280859506001, 280859504003, 280859505001, 281139502002, 281139…	137602
	159	375	-89.368	31.2571	[280659502011, 280659502012, 280679509005, 281119501012, 281119502001, 281119502002, 281119502003, 280350101022, 281099501001, 281099501004, 281099503001, 281099503002, 281099501003, 280730204001, 280730201004, 280730204004, 280730202012, 280730205002, 280730201002, 280730201001, 280730204003, 280730205003, 280730204005, 280730206003, 280919503001, 280919503002, 281119501013, 281119501014, 281119…	197316
	160	927	-89.3257	31.7714	[280679505002, 281299501001, 281299502005, 281299503004, 281299501002, 281299502004, 281299502002, 281299502003, 281299502006, 281299503003, 281279505002, 281299501003, 281539504004, 281539503004, 280239503004, 280659501001, 280659501003, 280679504024, 280679507003, 281279505004, 281279504004, 281279504005, 280679501005, 280679511003, 280679511004, 280679507001, 280679502003, 280679501001, 280679…	135859
	161	321	-88.6417	32.3901	[10239567003, 11190114001, 11190113005, 11190113003, 11190115001, 11190113001, 11190116001, 11190116002, 11190115005, 11190113004, 11190115004, 10239568002, 11190113002, 11190115003, 11190114002, 11190115002, 10239567002, 10239567001, 10630602002, 280750008001, 280759800001, 280750103012, 280750103023, 280750006003, 280750002003, 280750004005, 280690302004, 280690301003, 280690302005, 28069030100…	130556
	162	17	-89.3607	32.6785	[280790406005, 280790404004, 280790404003, 280790406001, 280790407003, 280790407002, 281599502002, 281599505003, 281599502003, 281599502004, 280070606002, 281010502002, 281010503002, 281010503004, 281010505001, 281010502001, 281010503005, 281010503003, 281010501002, 281010504005, 281010503001, 281010505002, 281010505004, 281010505003, 281010502003, 280070603001, 280070604002, 280990107003, 280990…	112674
	163	690	-88.9937	33.4267	[280199502003, 280199503001, 280199502002, 280199501001, 280199502001, 280199501003, 280199502004, 280199501002, 281039501003, 281039502003, 281039502002, 281599503004, 281599503002, 281599502001, 281599504002, 281599505001, 281599501002, 281599504004, 281599505002, 281599503003, 281599503001, 281599505004, 281599504001, 281599504003, 281599501003, 281559502001, 281559503002, 281559502003, 281559…	102829
	164	244	-88.3705	33.5565	[10750302001, 10750300001, 10750300004, 10750301003, 10750301004, 10750302004, 10750301001, 10750301002, 10750301005, 10750301006, 10750302002, 10750300003, 10750300005, 10750301007, 10750302003, 11070501001, 11070501003, 11070502001, 11070503003, 11070503001, 11070503002, 11070502002, 11070504003, 11070501002, 11070504002, 11070501004, 11070504005, 11070504004, 10570203004, 11070503004, 28103950…	131345
	165	446	-87.2945	32.4003	[10919732001, 10919734005, 10919734003, 10919729002, 10919729003, 10479565001, 10479564002, 10479562012, 10479564001, 10479565003, 10479564003, 10479566002, 10479568001, 10070100032, 11056871004, 10479567011, 11056871001, 11056870002, 10857811002, 10857810002, 10210605002, 11056870003, 11056868001, 11056871003, 11056870001, 11056870006, 11056870004, 10210605003, 10479572002, 10479573003, 10479573…	89362
	166	588	-88.151	31.6831	[10239567004, 10239569004, 10239569002, 10919730004, 10919732002, 10919733003, 10919733001, 10239568005, 10259579022, 10259579024, 10239568004, 10239568001, 11290443003, 11290440001, 11290439002, 11290441001, 11290443001, 11290441002, 11290442002, 11290440003, 11290440002, 11290443002, 11290440004, 11290439003, 11290442003, 11290442004, 11290442001, 11290439001, 10239570001, 10919733002, 10259575…	75966
	167	303	-88.8888	30.4322	[220879900000, 220870301053, 280470039003, 280470009001, 280470012011, 280470012021, 280470012023, 280470012024, 280470020002, 280470038001, 280470023001, 280470023003, 280470024001, 280470024002, 280470025001, 280470026002, 280470026003, 280470027001, 280470027002, 280470027003, 280470028001, 280470029001, 280470029002, 280470030001, 280470031013, 280470031014, 280470031021, 280470032082, 280470…	357371
	168	71	-88.1035	30.6731	[10970008003, 10970027002, 10970023021, 10970048001, 10970013022, 10970026003, 10970072011, 10970007023, 10970012002, 10970068022, 10970025011, 10970009022, 10970061021, 10970009031, 10970013021, 10970059001, 10970009011, 10970013023, 10970034071, 10970073004, 10970023012, 10970066003, 10970023022, 10970036062, 10970005001, 10970062001, 10970018002, 10970020001, 10970021003, 10970022002, 10970022…	574621
	169	812	-87.2774	31.2336	[10539707003, 10539707004, 10539707001, 10359605001, 10359603002, 10359606001, 10359605002, 10359603001, 10359604002, 10359602001, 10359604003, 10359604001, 10359602002, 10539705002, 10539704002, 10539698001, 10539698005, 10539706001, 10539698003, 10539698004, 10539701002, 10539699002, 10539704001, 10539702001, 10539698002, 10539701001, 10539705001, 10539702002, 10539701003, 10539703001, 10539704…	89129
	170	315	-87.253	30.4736	[10030116014, 10030114032, 10030115012, 10030114052, 10030115022, 10030114071, 10030114033, 10030116013, 10030115011, 10030116022, 10030116012, 10030116021, 10030109063, 10030115023, 10030104001, 10030114062, 10030110002, 10030109041, 10030116023, 10030114073, 10030114051, 10030114061, 10030115024, 10030116011, 10030116024, 10030109042, 10030114063, 10030114031, 10030115013, 10030115021, 12033003…	503032
	171	300	-86.4777	30.5424	[10399630003, 10399630004, 121319506014, 121319506015, 121319506016, 121319506031, 121319506032, 121319506033, 121319506035, 121319506036, 121319501022, 121319506011, 121319506034, 121319501014, 121319501024, 121319503011, 121319503012, 121319503013, 121319503014, 121319503022, 120910221001, 120910223001, 120910223002, 120910224001, 120910224003, 120910224004, 120910225001, 120910211011, 12091021…	273174
	172	232	-80.7755	32.3531	[450499204002, 450499203002, 450499203001, 450499202002, 450130111004, 450130101001, 450130021032, 450499205002, 450130112002, 450130022013, 450130007004, 450130011021, 450130103001, 450130110001, 450130006002, 450130005031, 450130002002, 450130011011, 450130107001, 450130106001, 450130102002, 450130111003, 450130104001, 450130001002, 450130011012, 450130005033, 450130007001, 450130101003, 450130…	209905
	173	733	-81.1714	32.0274	[130510108032, 130510108033, 130510108034, 130510108083, 130510108082, 130510036022, 130510037002, 130510042111, 130510106015, 130510111033, 130510111042, 130510006015, 130510112002, 130510011001, 130510110041, 130510110042, 130510110043, 130510111072, 130510020001, 130510021001, 130510021003, 130510022001, 130510022002, 130510022003, 130510022005, 130510022004, 130510023002, 130510111032, 130510…	418183
	174	674	-81.7944	32.5057	[131099701002, 131099701001, 131099703002, 131099702001, 131099703003, 131099703004, 131099702002, 131099703001, 132519705001, 132519703004, 132519703003, 132519702001, 132519702002, 132519706002, 132519703002, 132519704001, 132519704003, 130299201023, 130311103002, 130311108001, 130311103001, 130311104031, 130311109003, 130311106011, 130311109001, 130311108002, 130311106022, 130311104033, 130311…	133795
	175	429	-82.3227	32.042	[130019502001, 130019502003, 130019501001, 130019504001, 130019503001, 130019503002, 130019502002, 132679502022, 132679502011, 132679502021, 132799705001, 132799704004, 131099702003, 131099702004, 132799702002, 132799703001, 132799702003, 132799702004, 132099503001, 132099502003, 132099501001, 132099503002, 132099501002, 132099502002, 132099502001, 132679504002, 132679503003, 132679504001, 132799…	111198
	176	532	-82.5056	31.3472	[130019505001, 130019505003, 130690103001, 130690101002, 130690106001, 130690102002, 130690102001, 130690103002, 130690101003, 130690104003, 130690104002, 130659701004, 130059702013, 130059702021, 130059702023, 130059702022, 132999506002, 132999506004, 132999505005, 132999506005, 132999508005, 132999508004, 132999509002, 132999508001, 132999505002, 130059702011, 130059701002, 130059701001, 132999…	132625
	177	100	-81.5899	31.3152	[130399900000, 131911102001, 131911102003, 131911101002, 131911103003, 131911101003, 131911103001, 131270001021, 131270004011, 131270005031, 131270010004, 131270005033, 131270001011, 131270002001, 131270005012, 131270007008, 131270009001, 131270009004, 131270003004, 131270001023, 131270006001, 131270005032, 131270005043, 131270008001, 133059703003, 133059705002, 130259602001, 133059703001, 133059…	176108
	178	323	-83.2022	30.2357	[120299702002, 120299701012, 120299701021, 120299701011, 120231102012, 120679602003, 120679602001, 120679601001, 120679601002, 120679602004, 120231102011, 120231102023, 120299900000, 120791101003, 120791103012, 121239503002, 120791102004, 120791103011, 120791104002, 120791103023, 120791102002, 120791103021, 120791101001, 120791104003, 120791102003, 120791104001, 120791103024, 120791101002, 120791…	131391
	179	778	-83.4058	31.0743	[130719703003, 130719705001, 130719707011, 130719703005, 130719704001, 130719707012, 130719708003, 133219504003, 131850115003, 131850110002, 130199703001, 130199703003, 130199706002, 130199701001, 130199704001, 130199701002, 130199702001, 130199702002, 130199705002, 131850112002, 131850112004, 131850113012, 130199704002, 130199704003, 130199705001, 130199706001, 130199706003, 130719707013, 132779…	252603
	180	54	-84.1656	30.9704	[132019501001, 130719702002, 130719702001, 130719709004, 130719709002, 130079602001, 130079601002, 130079601001, 130079602002, 132050904004, 132050905003, 132759604002, 132759608001, 132759610001, 132759603001, 132759608003, 132759611003, 132759607001, 132759608005, 132759610002, 132759601001, 132759605002, 132759605003, 132759602002, 132759610003, 132759602001, 132759611002, 132759606001, 132759…	128605
	181	352	-84.2958	30.4328	[120652501011, 120730019013, 120730019011, 120730020052, 120730020063, 120390201021, 120390205002, 120390201011, 120390201024, 120730020042, 120730023021, 120730024101, 120730025082, 120730004002, 120730023031, 120730025083, 120730027015, 120730002001, 120730002002, 120730026041, 120730023022, 120730014012, 120730006002, 120730025081, 120730024111, 120730022015, 120730005002, 120730025053, 120730…	373439
	182	564	-84.1075	31.7569	[130950110001, 130950110002, 131930004002, 133219502003, 133219505001, 133219501001, 133219506002, 133219502002, 133219501002, 133219506001, 133219504002, 133219502004, 133219505003, 133219505002, 133219502001, 133079601001, 133079602001, 132499601001, 132499602001, 131770201001, 131770201002, 131770201003, 130810102022, 130810102021, 132619507004, 132619503001, 132619505001, 132619506002, 132619…	231000
	183	178	-83.2724	31.9815	[130690101001, 130690106003, 130919603001, 130919603002, 130919601001, 130919603004, 130919602003, 130919606001, 130919605002, 130919603005, 130919606002, 130919602001, 130919604001, 130919605001, 130919603003, 130919601002, 130919602002, 130919604002, 130919604003, 133159601002, 130179603003, 130237903003, 130810101001, 130810103002, 132359501002, 132359502002, 132359502006, 132359501001, 130237…	106539
	184	647	-85.0572	31.6328	[10059503002, 10059503001, 10059507001, 10059501002, 10059507002, 10059504001, 10059506001, 10059509003, 10059508002, 10059502001, 10059505001, 10690417002, 10059509001, 10690417001, 10059505003, 10059502003, 10670302001, 10670306002, 10670302003, 10670304001, 10059505002, 10059501003, 10059501001, 10059502002, 10059509002, 10059508001, 10059506002, 10670303002, 10670303001, 10670306001, 10670302…	69338
	185	122	-85.5865	31.2031	[10450211024, 10450214002, 10450214003, 10610503003, 10610504005, 10610502001, 10610505002, 10610504003, 10610505004, 10610504001, 10610501003, 10610506001, 10610503004, 10610506003, 10610503002, 10610503005, 10610504002, 10610505001, 10610502002, 10610503001, 10610504004, 10610503006, 10610505003, 10310113002, 10690408002, 10690409002, 10690410001, 10690410002, 10690411001, 10690411002, 10690411…	258212
	186	543	-85.0384	30.7291	[10690418001, 10690418002, 120130103004, 120130102003, 120130103002, 120130103003, 120130101001, 120130103001, 120130101002, 120130102001, 120632105004, 120632110001, 120632108001, 120632110004, 120632106001, 120390203003, 120632105002, 120779502001, 120779502003, 120779502004, 120779501001, 120779502002, 120632106005, 120632106004, 120390204003, 120390204001, 121339701041, 120130103005, 12063210…	93166
	187	545	-85.6049	30.1662	[120050027043, 120050014024, 120050005001, 120050005002, 120050004003, 120050011002, 120050007001, 120050003003, 120050003002, 120050009003, 120050015021, 120050003004, 120050026012, 120050017001, 120050002022, 120050003001, 120050004002, 120050006001, 120050008032, 120050009002, 120050009001, 120050010001, 120050010002, 120050011001, 120050011003, 120050013024, 120050013023, 120050014022, 120050…	218527
	188	373	-87.5627	33.1652	[11250108042, 11250112001, 10070100045, 10070100046, 10630602001, 11250107031, 10070100042, 11250103022, 11250105002, 11250106013, 11250103012, 11250125032, 11250107021, 11250108032, 11250125023, 11250104033, 11250104061, 11250114012, 11250114013, 11250118001, 11250118002, 11250118003, 11250114022, 11250116001, 11250119011, 11250119012, 11250119013, 11250119021, 11250117012, 11250123033, 11250123…	225999
	189	1007	-87.5384	33.9502	[11339657002, 11339655011, 11339655031, 11339655032, 11339655022, 11339655021, 11339657004, 10750300002, 11270201002, 11270202001, 11270212003, 11270212001, 11270215004, 11270204003, 10570204002, 10570204004, 10570201003, 10570203001, 10570204003, 11339659001, 11339658003, 11339656005, 11339657003, 11339658004, 11339656004, 11339659003, 11339658002, 11339656003, 11339656002, 11339657001, 11339658…	122024
	190	503	-87.6725	34.7736	[10330206004, 10330206001, 10330207043, 10330207041, 10330208011, 10330210001, 10770116033, 10770112003, 10770114003, 10770115011, 10330207033, 10330209023, 10770115012, 10770115014, 10770115015, 10770115022, 10770116031, 10770116023, 10770117004, 10770102001, 10330201003, 10330208023, 10330209012, 10330209013, 10330209022, 10770116042, 10770111021, 10770112002, 10770101001, 10770118012, 10770116…	199459
	191	512	-86.6067	34.7724	[10890018011, 10890105022, 10890109021, 10890024003, 10890101004, 10890112001, 10890114001, 10890110113, 10890027221, 10890108003, 10890109012, 10890110111, 10890110112, 10890110143, 10890004031, 10890004032, 10890106224, 10890013011, 10890013012, 10890017002, 10830212002, 10830208013, 10890030003, 10890103021, 10890114003, 10890106121, 10890107023, 10890024001, 10890109022, 10890103022, 10890101…	416457
	192	388	-87.0438	34.6116	[11030051062, 11030051081, 11030051083, 11030009002, 11030009003, 11030051082, 11030051011, 11030052004, 11030055002, 11030052002, 11030053041, 11030051012, 11030003001, 11030053012, 11339655012, 10830204023, 10830204011, 10830204013, 10830203002, 10830204012, 10830210001, 10830210002, 10830211002, 10830203003, 11030004004, 10770118022, 10770118023, 10830204021, 10830205002, 10830203001, 10830212…	200005
	193	79	-86.6725	34.1687	[10439650003, 10439650004, 10090501021, 10090505005, 10090506023, 10090503004, 10090504002, 10090505002, 10090506021, 10090501012, 10090504001, 10090503003, 10090504003, 10090501011, 10090501022, 10090504004, 10090505004, 10090501014, 10090503002, 10090502002, 10090503001, 10090505003, 10090506025, 10950303005, 10950304023, 11030056003, 11030055003, 10950304012, 10950306004, 10439650006, 10950304…	168786
	194	565	-86.8689	33.4012	[10730051013, 10730051011, 10730051031, 10730049022, 10730129131, 10730129084, 10730144081, 10730144043, 10730129153, 10730144051, 10730144101, 10730049011, 10730144121, 10730144133, 10730131004, 10730107011, 10730058001, 10730058002, 10730051043, 10730107064, 10730107062, 10730107063, 10730049023, 10730100013, 11170303173, 11170303201, 11170303202, 11170303162, 11170303163, 11170303312, 11170303…	569857
	195	440	-86.7081	33.5954	[10730111074, 10730111084, 10730110014, 10730110013, 10730047013, 10730108053, 10730048001, 10730108013, 10730108015, 10730117054, 10730117051, 10730108032, 10730108031, 10730111101, 10730047014, 11170301022, 11170302122, 11170302133, 11170302162, 11170302173, 11170302111, 11150405023, 11170302121, 11170302131, 11170302132, 11170302161, 11170302172, 11170308001, 10090506012, 10730111046, 10730111…	414033
	196	988	-86.1208	33.2098	[11239622002, 11239625011, 11239622001, 11239620001, 11239622003, 11239623005, 11239623003, 11239619002, 11239621001, 11239623001, 11170301023, 11170308002, 10279589001, 10279591001, 10279591003, 10279592003, 10279592001, 10279589003, 10279590002, 10279590003, 10279589002, 11210104002, 11210115001, 11210120003, 11210109002, 11210103022, 11210105002, 11210106002, 11210109003, 11210113003, 11210113…	136691
	197	378	-85.9136	33.8429	[10150018001, 10150007003, 10159819031, 10150021031, 10150021021, 10150024001, 10150025012, 10150014001, 10150012021, 10159819021, 10550004001, 10550017001, 10550005001, 10199559002, 10150026001, 10150021033, 10150020005, 10150022001, 10150023001, 10550006001, 10550006002, 10550002002, 10550003002, 10550004003, 10199560001, 10550101002, 10550102003, 10550104022, 10550016001, 10550017002, 10550111…	267338
	198	150	-85.9614	34.4629	[10719509004, 10950307024, 10719508002, 10719508004, 10719508003, 10719509002, 10719509003, 10719505002, 10719511005, 10950308022, 10950309023, 10499606002, 10499603003, 10499603004, 10499608003, 10499614001, 10499601003, 10499608002, 10499609001, 10499603005, 10499606001, 10499609002, 10499605001, 10499607001, 10499605003, 10499613004, 10499605004, 10499608001, 10499604004, 10499612002, 10499606…	189878
	199	407	-85.0322	33.393	[11110004002, 10299598002, 10299598003, 11110005003, 11110003002, 11110004004, 11110005004, 11110004001, 11110003001, 11110005002, 11110002003, 11110001001, 11110001002, 11110002002, 11110005001, 11110002001, 11110004003, 10299598001, 132859609021, 132859601001, 132859601002, 132859606004, 132859605021, 132859602011, 132859605022, 132859604003, 132859609022, 130459101041, 130771702002, 1307717020…	323335
	200	68	-85.458	32.6571	[10810416001, 10810416002, 10810417004, 10810417001, 11239625022, 11239625013, 11239619001, 10872323001, 10179547003, 10872319002, 10872319001, 10872315001, 10872314001, 10179547004, 10872315002, 10872321001, 10872315003, 10872320001, 10872323002, 10872318002, 10872318001, 10810407002, 10179545004, 10179546002, 10179546003, 10179545002, 10179545003, 11239625021, 11239625023, 11239624001, 11239625…	199524
	201	500	-84.9416	32.489	[10810420021, 10810419002, 11130304014, 11130302001, 11130306002, 11130312002, 11130309021, 11130312001, 11130312003, 11130310001, 11130309023, 11130303001, 11130309012, 11130309013, 11130309022, 11130302002, 11130302003, 11130303002, 11130303003, 11130304012, 10810420023, 10810420022, 10810420051, 10810419004, 10810420031, 10810420041, 10810420043, 10810420042, 10810419001, 11130307003, 11130306…	355800
	202	239	-86.2926	32.4102	[10510312002, 10510313001, 10510313002, 10510313003, 11010056121, 11010001001, 11010010001, 11010005001, 11010009002, 11010030001, 11010027003, 11010019001, 11010054031, 11010018001, 11010026001, 11010028002, 11010025001, 11010051022, 11010026003, 11010056091, 11010054023, 11010056082, 11010054102, 11010010002, 11010011002, 11010011003, 11010011004, 11010056032, 11010056033, 11010058001, 11010059…	398016
	203	624	-86.2863	31.5533	[10399626002, 10399627002, 10399624003, 10399625001, 10399625002, 10399626001, 10399628002, 10610501001, 10139531002, 10419636002, 10419637001, 10419637002, 10419639001, 11091890003, 10310105002, 10310107001, 10139535001, 10139534002, 10139532001, 10139533001, 10139534001, 10139532003, 10139532004, 10399618001, 10399623001, 10399624004, 10399624002, 10399618002, 10399629002, 10399630002, 10399624…	119144
	204	459	-85.1292	34.2532	[10199561004, 10199557013, 10199561002, 10199561001, 10199561003, 132330105002, 132330106002, 132330106004, 132330107004, 132330107005, 131150006001, 131150017011, 131150007001, 131299703003, 131299702004, 131299707002, 131299708001, 131299707003, 131299708002, 131299703001, 131299703002, 131299709002, 131299704002, 131299705001, 131299706001, 131299705002, 131299708003, 131430101001, 13129970200…	288519
	205	198	-84.8883	34.9178	[133130009001, 133130004003, 133130005013, 133130008001, 133130011001, 130470301001, 132130103001, 132130106002, 132130107002, 132130105003, 132130107004, 132130101003, 132130104004, 132130103003, 132130102024, 132130107003, 132130101001, 132130106003, 132130101004, 132130102022, 132130102023, 132130105001, 132130104001, 132130107001, 132130105002, 132130102021, 132130104002, 132130101002, 131299…	294453
	206	704	-85.2648	35.0469	[10499601004, 10499601001, 10719501002, 10719502003, 10719501001, 10719502001, 10719502004, 130470307003, 130470304024, 130470306004, 130470304011, 130470307005, 130470304012, 130470304021, 130470302012, 130470307002, 130470304022, 130470305001, 130470305003, 130470307001, 130470304013, 130470306002, 130470305002, 130470304023, 130470306001, 130470306005, 130470306003, 132950205011, 130830403001,…	535639
	207	286	-83.6829	32.7204	[130210131023, 130210131024, 130210132014, 130210131022, 130210104002, 130210104003, 130210104004, 130210105002, 130210137003, 130210110002, 130210110003, 130210110004, 130210110005, 130210111001, 130210111003, 130210115001, 130210115002, 130210117012, 130210117021, 130210123001, 130210117022, 130210117023, 130210117024, 130210117025, 130210117026, 130210118001, 130210118002, 130210118003, 132890…	410181
	208	556	-84.3112	33.0607	[131719702002, 131719701002, 131719703003, 132070501013, 132070502003, 132930103001, 132930106001, 132930101002, 132310101002, 132310101001, 132310103001, 132310103002, 132310104001, 132310101003, 132310104002, 132310102001, 132551605002, 132551608003, 132551609002, 132551609003, 132551610002, 132551610003, 132551612003, 132551612004, 132699503004, 132699503001, 132930104006, 132930102013, 132930…	173384
	209	1009	-84	33.5444	[132171005011, 132171001002, 132171003003, 132171001001, 132171003002, 132171007003, 132171006001, 132171002013, 132171002012, 132171008001, 132171009031, 132171009012, 132171009021, 132171009032, 132171006002, 132110102001, 132171003004, 132171004002, 132171009011, 132171009022, 132470604052, 132470604073, 131510702022, 131510701062, 131510702031, 131510703043, 130890234183, 131510705022, 131510…	426553
	210	843	-83.9897	33.9479	[131350505211, 131350505213, 131350505212, 131350505221, 131350505222, 131350507091, 131350507122, 131350507141, 131350507192, 131350505432, 131350503144, 131350507142, 131350507152, 131350507153, 131350507251, 131350507292, 131350505451, 131350507203, 131350507212, 131350501031, 131350501032, 131350501033, 131350506101, 131350507281, 131350506082, 131350504351, 131350504151, 131350501052, 131350…	918848
	211	842	-84.2831	34.1346	[131171301051, 131350503094, 131350503221, 131350502201, 131210116111, 131210101193, 131210102083, 131210102092, 131350502203, 131350503223, 131210116101, 131350503082, 131350503081, 130570906023, 130570909022, 130570909024, 131210101192, 132270503002, 132270506001, 132270506003, 132270505001, 132270506004, 132270502001, 132270502004, 132270501001, 132270502002, 132270505002, 132270502003, 132270…	720535
	212	857	-84.6114	33.9339	[130970805052, 130970806041, 131210086022, 132231203011, 132231205021, 132231205032, 132231205025, 132231205012, 132231201041, 132231202031, 132231203023, 132231203022, 132231203021, 130570910013, 130570910031, 130570910032, 130570911012, 130570911023, 130570911033, 132231202021, 130970806022, 130970801033, 130970806021, 130670315052, 130670303332, 130670303201, 130670302301, 130670302284, 130670…	1096552
	213	29	-84.3071	33.8119	[130890212022, 130890212041, 130890212082, 130890219081, 130890219082, 130890219091, 130890219092, 130890220011, 130890233061, 131350504182, 131350503102, 131350503062, 131350504221, 131350503134, 131350504171, 131350504173, 130890212023, 131350503041, 131350503061, 131350504311, 131210015002, 131210031002, 131210101183, 131210101223, 131210101222, 131210081021, 131210083022, 131210088001, 131210…	1216729
	214	909	-84.4416	33.5808	[130630403062, 130970806042, 131210106042, 131210105074, 131210077033, 131210106014, 131210105103, 131210112025, 131210106032, 131210106043, 131210105102, 131210105162, 131210105101, 131210105121, 131210105133, 131210105143, 131210123002, 131210112023, 131210112013, 131210105141, 131210123003, 130630405203, 131210105131, 131210105142, 131210111002, 131210104003, 131210123001, 131210073001, 131210…	787529
	215	356	-83.7547	34.4071	[131390006003, 131390008001, 131390009001, 131390009002, 131390003022, 131390003024, 131390001011, 131390001022, 131390007011, 131390010022, 131390010023, 131390011012, 131390012012, 131390013021, 131390014031, 131390008002, 131390004002, 131390004003, 131390005001, 131390005002, 131390014042, 131390014041, 131390014021, 132579703011, 132579701002, 132579704003, 132579703014, 132579701003, 131879…	311398
	216	737	-83.3751	33.9818	[131950205001, 131950201003, 131950204002, 131950202001, 131950204001, 131950205002, 131950201001, 131950206002, 131950206001, 130590012002, 130590017001, 131570104003, 131570103002, 131570105003, 131570104001, 131570105001, 131570107011, 130590004011, 130590004022, 130131804011, 131198902003, 131198902001, 132190302001, 132190301001, 132190301002, 132190304002, 132190302002, 132110101001, 130591…	290643
	217	204	-83.1471	33.2963	[132110103002, 133039501001, 133039501002, 132650102001, 132650102003, 132650102002, 133170103023, 131339503035, 131339503033, 131339502001, 132379603003, 132379602024, 132379601012, 132379601022, 133170103011, 133170103024, 133170101022, 133170103021, 130099702004, 130099703002, 130099704004, 130099701002, 130099701003, 130099708003, 130099708001, 130099702002, 130099702001, 130099708002, 130099…	120742
	218	691	-82.7166	32.6622	[131759503001, 131759503002, 131759504002, 131759505001, 131759505002, 131759508003, 131759514001, 131759505003, 131759501002, 133039503003, 133039505003, 133039505002, 133039507001, 133039503004, 131759508001, 131759508002, 131759509001, 131759509002, 131759509003, 131759510004, 131759501001, 131679602004, 131679603001, 131679601001, 131679603002, 131679602002, 131679602003, 131679602001, 131679…	111828
	219	406	-85.0295	35.8109	[471759250002, 471759252002, 471759250001, 471219603002, 471339506001, 471219602002, 471219603001, 471859350001, 471439752001, 471439754011, 471439754012, 471439754013, 471439753001, 471439754021, 471439754014, 471439754022, 470359703023, 470359703021, 470359707011, 470359703012, 470359705021, 470359701022, 470359706021, 470359706011, 470359707022, 470359701023, 470359708001, 470359704002, 470359…	129733
	220	824	-85.599	36.1816	[471339503013, 471410006001, 471410002002, 471410010001, 471410007003, 471410001003, 471410002004, 471859354002, 471410007002, 471410002003, 471410012001, 471410009003, 471410006002, 471410011002, 471410009001, 471410011003, 471410001002, 471410010002, 471410012003, 471410008002, 471410001001, 471410003012, 471410003021, 471410007001, 471410008001, 471410012002, 471410012004, 471410002001, 471410…	193711
	221	878	-85.6428	37.0818	[212179204004, 210099504001, 210099505003, 212179205007, 212179203001, 212179204003, 212179205002, 210879301001, 210879302001, 210879303002, 210879301003, 210879303001, 210879304002, 210879302004, 212179204001, 211719303002, 211719302003, 211719304002, 211719301002, 211719302002, 211719304001, 211719302001, 212179204005, 210879301002, 210879302003, 210879302002, 210879304001, 212179205003, 212179…	129868
	222	518	-84.8445	36.9132	[212319202004, 211999308004, 211999305011, 211999306004, 211999308001, 211999311012, 211999310002, 212319203001, 212319201001, 212319203003, 212319203002, 212319202002, 212319204003, 212319204001, 212319204002, 212319202001, 212319201002, 212319201003, 212319201005, 211479601001, 211479602001, 211999311021, 211999303003, 211999304021, 211999306002, 210459505001, 210459505002, 212319202003, 210019…	129165
	223	677	-84.8615	37.5768	[212179201001, 210799702003, 210799704001, 210799703003, 210799701003, 210459503002, 210459504003, 210459501001, 210459503003, 210459503004, 210459504002, 210459504001, 210459503006, 210459502002, 210459502001, 210459503005, 212179201002, 211379203003, 211379203004, 211379201022, 211379204002, 211379203002, 211379202003, 211379201024, 211379202002, 211379201021, 211379201032, 211379201012, 211379…	133267
	224	493	-84.446	38.0297	[210670041041, 210670020021, 210670042071, 210670032021, 210670034071, 210670039121, 210670034023, 210670034063, 210670034061, 210670039112, 210670039092, 210670034072, 210670041032, 210670034022, 210670039061, 210670039062, 210670040012, 210670039133, 210490201031, 210490201011, 210490204003, 210490204002, 210490201013, 210490203001, 210490201032, 210490202021, 210490201012, 210490203002, 210490…	554124
	225	209	-84.9313	38.1995	[212110402002, 212110401012, 212110401011, 212110401022, 212110401021, 212110404011, 212110404012, 210059501004, 210059501002, 210059504001, 210059504002, 210059503001, 210059501001, 210059501003, 212090406011, 212090405021, 211030904001, 211030904003, 211030902001, 211030902002, 211030904002, 211030903022, 212110402004, 212110401023, 212110401013, 212110404022, 212390501041, 210730704024, 210730…	150925
	226	85	-85.5926	38.2143	[180190510002, 180190509021, 180190507011, 180190509022, 180190509023, 181439671004, 180190506042, 180190506043, 180190506044, 180190506041, 180190507012, 180190510004, 180190510001, 180190510003, 212110405022, 212110402001, 211110104031, 211110103191, 211110103201, 211110103112, 211110103113, 211110115181, 211110115201, 211110115192, 211110119011, 211110119051, 211110116013, 211110131001, 211110…	615537
	227	866	-85.82	38.2505	[180190506033, 180190505042, 180190504042, 180190508032, 180190504043, 180190504032, 180190504031, 180190506034, 180190506062, 180190506063, 180190503051, 180190503042, 180190507031, 180190507043, 180190507041, 180190507032, 180190509042, 180190502003, 180190501001, 180190503052, 180190505043, 180190505033, 180190506051, 180190504012, 180190503061, 180190502002, 180190506052, 180430702001, 180430…	561500
	228	470	-85.8069	37.7708	[211799303012, 211799303031, 211799303032, 211799303021, 211239601025, 210290208004, 210290212001, 210290212004, 210290207014, 210290207022, 211799303023, 211799303011, 210930010014, 210930002011, 210930010021, 210930014024, 210299801001, 210290207011, 210290211022, 210290211013, 210290211012, 210290211011, 210930012001, 210939801001, 210930002023, 210930006002, 210930005001, 210930006003, 210930…	192604
	229	273	-86.4462	36.9062	[212270111003, 212270114014, 212270118001, 212270102003, 212270103001, 211419603003, 211419605002, 211419601003, 211419605003, 211419602004, 211419601002, 211419605001, 211419601001, 210039203004, 210039201003, 210039205001, 210039204002, 210039204003, 210039206002, 211419606001, 211419603001, 211419603002, 210619204003, 210619801001, 212270101002, 212270107022, 212270113002, 212270110011, 212270…	216475
	230	656	-86.3252	37.6006	[181239523001, 210859501002, 210859507003, 210859506002, 210859506001, 210859506004, 210859505002, 210859504001, 210859501003, 210859502002, 210859501001, 210859504003, 210859506003, 210859502003, 210859505001, 210859503002, 210859502001, 210859507002, 210859504002, 210859503001, 210279605023, 210279602002, 210279605011, 210859504005, 210279602003, 210279604001, 210279601004, 210279603001, 210279…	79385
	231	22	-87.5598	37.9853	[171859572005, 181730307042, 181630102014, 181630006001, 181730302002, 181730306005, 181730305004, 181730308005, 181730305002, 181730303002, 181730305001, 181730307031, 181630105003, 181630105006, 181630106002, 181630107002, 181730308002, 181630107003, 181630107004, 181630002013, 181630002021, 181630002022, 181630002023, 181630003001, 181630003002, 181630017001, 181630003004, 181630004001, 181630…	337647
	232	961	-87.0135	37.7886	[181730301004, 181730301001, 181730301003, 181239526001, 181239523002, 181239525002, 181239524001, 181239525003, 181239523003, 181239524002, 181730305003, 181239524004, 181730301002, 181239525004, 181239526002, 181479530003, 181479528003, 181479528002, 181479530002, 181479527005, 181479529002, 181479530001, 181479528001, 181479531002, 181479529001, 181479531001, 181479527004, 181479529003, 181239…	161158
	233	497	-87.3102	37.2766	[211839206002, 211779602001, 211779604004, 211779603003, 211779606003, 211779604005, 211779605002, 211779603002, 211779604003, 211779602004, 211779602006, 211779602003, 212339602002, 212339601003, 212339601004, 212339601001, 211079713001, 211079703002, 211079703003, 211079705002, 211079713004, 211079701002, 211079713002, 211079707002, 211079703001, 211079711001, 211079701001, 211079713005, 211079…	103301
	234	243	-87.3869	36.6222	[212199504001, 211419604001, 210472003004, 210472012002, 210472014001, 210472013024, 210472015011, 210479801001, 210472013011, 210472015014, 210472013012, 212219702004, 211419604004, 211419606003, 210472005003, 210472005001, 210472004002, 210472005002, 210472001001, 210472013022, 210472015022, 210472015021, 210472013021, 210472013023, 210472015032, 210472015033, 210472015013, 210472015015, 210472…	298176
	235	711	-87.5629	35.9674	[470851303004, 470851304002, 470851304001, 470851301002, 470851301001, 470851303001, 470851303003, 470851301004, 470851301003, 470851305003, 470851302001, 470851303002, 470851303005, 470851305002, 470819505001, 470819502002, 470819504001, 470819501002, 470399550023, 470399550021, 471019702001, 471019702003, 471019702004, 470430601001, 470430603002, 470430606011, 470430602003, 470430604021, 470430…	121093
	236	214	-87.0765	35.4455	[470999605012, 471190111022, 470559204002, 471019701002, 470559202003, 470559204001, 470559203001, 471190111021, 471190105003, 471190111012, 471190106001, 471190112003, 471190105001, 471190104002, 471190104003, 471190101001, 471190102021, 471190103011, 471190112001, 471190101002, 471190109002, 471190112002, 471179550003, 471190101003, 470999604015, 470999604022, 470999605011, 470999605023, 470999…	197131
	237	510	-86.5752	36.3313	[211419606002, 470370103033, 470370104011, 470370104012, 470370104023, 470370104024, 470370104022, 470370104021, 470370104025, 470370105011, 471650212051, 471650206031, 471650211071, 471890302021, 471890303031, 471890303051, 471890304022, 471890305001, 471890306001, 471890306002, 471890306003, 471890302042, 471890301013, 471890302022, 471890309012, 471890303041, 471650210021, 471650204072, 471650…	432888
	238	376	-86.7924	36.1086	[470370121001, 470370127013, 470370127014, 470370122001, 470370122002, 470370122003, 470370192002, 470370192003, 470370192004, 470370127022, 470370193003, 470370101053, 470370101054, 471870507012, 471870508001, 471870509053, 471870510021, 471870510022, 471870502052, 470210704012, 470210701032, 470210702011, 470210702022, 470210704011, 470210701031, 470210701043, 470210701022, 470210704024, 471870…	790649
	239	57	-86.4123	35.899	[471490405012, 471490411014, 471490414023, 471490408053, 471490416004, 471490414024, 471890301023, 471890304023, 471490420001, 471490402001, 471490406003, 471490423001, 471490418003, 471490406004, 470039502003, 471890309041, 471890309033, 471890308002, 471490408072, 471599752003, 471890310004, 471890309032, 471890310001, 471490409023, 471490408051, 471490414011, 471490412012, 471490409051, 471490…	348810
	240	822	-86.0904	35.429	[470319708021, 470319801001, 470319702004, 470319708011, 470319708022, 470319708023, 470319705001, 470319708012, 470039504022, 470619553004, 471779303002, 471779305002, 470319707001, 470319704003, 470319704001, 470319706001, 470319704004, 470319706003, 470319707002, 470319702001, 470319702002, 470319701001, 470319705002, 470319705003, 470319710001, 470319701002, 470319703001, 470319704002, 470319…	189362
	241	67	-88.419	35.0789	[10770113001, 280039503001, 281419503003, 280039505002, 280039505005, 280039504002, 280039506001, 281179501001, 281179501003, 281179501002, 280039502005, 280039507003, 280039505003, 280039502002, 280039501002, 280039506002, 280039502001, 280039501003, 280039504004, 280039504003, 280039507002, 280039504001, 280039505004, 280039503002, 280039501004, 280039507001, 280039502004, 280039501001, 2800395…	133021
	242	522	-88.707	34.3342	[10599735003, 10939642001, 280819503011, 280819507003, 280819501021, 280819503022, 280819510011, 280819511005, 280819505004, 280819511003, 280819502012, 280819510021, 280819511002, 280819511004, 280819510022, 280819509021, 280819508001, 280819508003, 280819507001, 280819509011, 280179502002, 281399504006, 281399502002, 280579503001, 280579502001, 280579501003, 280579501002, 280579504001, 28057950…	229559
	243	649	-90.5425	34.291	[51074801002, 51074802006, 51074802005, 51074803002, 51074803005, 51074804001, 51074805001, 51074805003, 51074803004, 51074801001, 51074803001, 51074802003, 51074806001, 51074802004, 51074804002, 51074802001, 51074805002, 51074801004, 51074805004, 51074801005, 51074803003, 51074801003, 51074804003, 281079505003, 281359503001, 281199501002, 281359503002, 281359503003, 280119501001, 280119503001, 2…	79324
	244	291	-89.9746	33.6079	[281359501003, 281359501002, 281359502002, 281359502001, 281359504003, 281359504001, 281359501001, 281619503004, 280070602001, 280439504001, 280159502002, 280159502004, 280159501001, 280839508001, 280839509002, 280979501002, 280979503005, 280839504001, 280519501001, 280839503003, 280839501002, 280839504002, 280839502002, 280839502003, 280839502001, 280839503002, 280839503001, 280839507002, 280839…	83252
	245	749	-89.5598	34.3027	[280719503011, 280719504012, 280719503012, 280719505022, 280719501002, 280719505015, 280719503013, 281079506004, 281079506005, 281079505002, 281079506001, 281079506002, 281079504001, 281079504003, 281079503003, 281079504002, 281079503001, 281079505001, 281079501004, 281079503002, 280719502023, 280719502022, 280719503021, 280719502013, 280719501001, 280719504011, 281619503002, 280719502011, 281619…	123289
	246	552	-89.7235	36.0404	[50930109003, 50930101003, 50930107002, 50930106004, 50930108002, 50930111001, 50930106001, 50930110003, 50930101002, 50930102002, 50930102004, 50930102005, 50930103001, 50930103002, 50930114002, 50930114001, 50930107001, 50930106002, 50930106003, 50930106005, 50930106006, 50930108004, 50930110001, 50930110002, 50930111002, 50930102003, 50930107004, 50930109002, 50930102001, 50930107003, 50930101…	142392
	247	884	-89.493	35.2335	[280939501002, 280939504011, 280939503004, 280939503001, 280939505003, 280939504023, 280939503003, 280939501001, 280939501003, 280939501004, 280099501001, 280099501004, 280099501002, 280099501003, 280099501005, 470470604041, 471670406023, 470699502003, 470699503001, 470970506001, 470699506001, 470699504003, 470699504002, 470699504004, 470699506002, 470699502002, 470699502001, 470470603004, 471570…	179062
	248	98	-89.9341	35.1548	[50350301023, 50350305011, 50350302022, 50350307011, 50350308052, 50350308041, 50350308051, 50350308042, 50350305021, 50350308062, 50350312001, 50350312002, 50350302023, 50930113002, 50930113001, 50350310002, 50350302015, 50350301011, 50350306001, 50350302011, 50350301021, 50350301012, 50350301022, 50350302012, 50350302013, 50350302014, 50350302021, 50350303011, 50350303012, 50350303021, 50930112…	867827
	249	586	-90.0103	34.9403	[50350306002, 50350306004, 50350306003, 281079501001, 281079501002, 280330707101, 280330708221, 280330708222, 280330708112, 280330703251, 280330703243, 280330703102, 280330705223, 280330708211, 280330707212, 280330708212, 280330704222, 280330708122, 280330705211, 280330701011, 280330702211, 280330711101, 280330712001, 280330704211, 280330705212, 280330707211, 280330708121, 280330710003, 280939503…	308754
	250	940	-90.7963	35.0779	[50774703005, 50774703002, 50774703001, 50774704001, 50774703004, 50774702001, 51239606006, 51239606001, 50350311003, 51114906001, 51239601003, 50774701001, 50774704002, 50774702002, 51474901005, 51239604002, 50959501002, 50959501001, 51239603002, 51239603001, 51239602004, 50774703003, 50774701002, 50379504003, 50379504002, 50379506001, 50379505004, 50379502002, 50379506002, 50379502001, 50379503…	62868
	251	520	-90.6339	35.8745	[50310005023, 50310003003, 50310004021, 50310003004, 50310010004, 50310012001, 50310006012, 50310006013, 50310005011, 50310003005, 50310003006, 50310003007, 50310006024, 50310006021, 50310007001, 50310007002, 50310009002, 50310006023, 50310010002, 50754705021, 50554808012, 50554808022, 50554803002, 51114905001, 51114905003, 51114901001, 51114905002, 51114903001, 51114901002, 51114904001, 51114905…	195905
	252	238	-90.3386	36.7255	[51219601001, 50219502001, 50219503003, 50219503001, 50219501001, 50219504001, 50219506002, 50219502002, 50219501002, 50219506001, 50219501003, 50219502003, 50219504002, 50219504003, 50219504004, 50219505002, 50219506003, 50219506004, 50219505001, 291793802002, 291818703001, 291818703004, 291818704002, 291818701003, 291818704003, 291818701001, 291818704001, 291818701004, 291818703003, 29181870100…	125879
	253	765	-89.5592	37.1511	[171539710003, 171539711003, 171539711001, 171539711002, 170039577002, 170039579001, 171819503002, 171819505002, 171819502002, 171819505001, 171539710004, 170039578001, 171539711004, 170039578002, 170039579002, 170039577001, 170039576001, 170039576002, 170039576003, 290318807001, 290318809002, 290318814002, 290318801002, 290318801001, 290318804002, 290318806001, 290318801004, 290318804001, 290318…	166113
	254	744	-88.8055	35.6965	[470539665004, 470539667003, 470539666002, 470539801001, 470539663002, 470539669002, 470339614003, 470339612002, 470339614002, 470539671001, 470539664001, 470539667001, 471130016051, 470179624002, 470179801001, 470179625002, 470179623003, 471130016063, 471130016102, 471130016101, 471130013001, 471130013002, 471130014012, 471130016091, 471130013003, 471130018001, 471130010004, 471130015021, 470699…	208839
	255	180	-88.9913	36.3795	[210830205002, 210830205003, 210830205001, 210399603002, 210759602002, 210759602001, 210759602003, 210759601003, 210759601005, 210759601004, 210759601002, 210759601001, 210759602004, 211059701006, 211059701003, 211059701002, 211059701001, 211059701004, 211059701005, 291339503001, 291439602001, 470459640003, 471839681021, 471839684001, 470539661001, 470539662002, 470539674002, 471319650001, 471319…	98809
	256	817	-88.2823	36.3464	[210830204002, 210350108004, 210350106004, 210350105001, 210350106006, 210350104001, 210350101001, 210350102001, 210350102003, 210350107002, 210350105004, 210350108002, 210350102002, 210350105003, 211579506004, 210350108001, 210350101003, 210350103011, 210830204003, 210350103022, 210350107001, 210350103012, 210350103013, 210350103023, 210350105002, 210350106002, 210350106003, 210350106005, 210350…	120515
	257	972	-88.6462	37.0098	[171539710002, 171539710001, 171519712002, 171519713002, 171279704003, 171279702002, 171279703002, 171279701004, 171279702001, 171279701002, 171279703001, 171279701003, 171279701001, 171279703003, 171279702003, 171279702004, 171519712001, 171519713001, 170879776004, 170879778003, 170879800001, 171279704001, 171279704002, 210830208001, 210830207002, 210830206001, 210830202001, 210830201001, 210830…	163603
	258	851	-87.9933	37.2209	[170699710003, 170699709001, 170699710001, 170699710002, 170699709003, 170699709002, 210339202005, 212219702003, 211579506001, 212339604001, 212339604002, 212339604004, 212339604005, 212339602001, 212339603001, 211579503002, 211579506003, 211579506002, 212339604003, 211079702002, 211390401003, 211390402005, 211390402004, 211390402003, 211390401001, 210559303001, 211079710001, 210559302001, 210559…	75377
	259	892	-88.387	38.0604	[171919551001, 171919551002, 171939584002, 171939583001, 171939580003, 171939582001, 171939584003, 171939583003, 171939582003, 171939580001, 170479570001, 170479569003, 170479569002, 170479571003, 170479571001, 170479571002, 170810504002, 171919551003, 171599783003, 171919550004, 171919549002, 171919549004, 171919550002, 171919549001, 171919549003, 171919553004, 171919553002, 171939582002, 171939…	76798
	260	113	-89.088	37.7963	[170770116003, 170770112001, 170770108001, 170770107001, 170770106003, 170770116002, 170770110001, 170770109001, 170770103001, 170770107005, 170770114001, 170770111001, 170770112004, 170770110002, 170770102002, 170770109002, 170770107004, 170770108003, 170770108002, 170770109003, 170770110003, 170770110004, 171450302005, 171450305002, 171990210004, 171990204003, 171990211003, 170550405001, 170550…	204530
	261	589	-89.0381	38.5709	[170499503004, 171899502001, 171899504003, 171899501001, 171899504001, 171899501004, 171899502004, 171899504002, 171899501003, 170519506003, 170519506002, 170519508003, 170519507003, 170519510003, 170519507004, 170519507001, 170519510001, 170519511003, 170519508001, 170519510002, 170519511001, 170519505003, 170519505002, 170519511002, 170519509001, 170519509002, 170519509003, 170279004021, 170279…	135158
	262	456	-76.8442	34.9188	[370319707021, 370319707041, 370319708041, 370319708051, 370319709031, 370319701021, 370319701031, 370319705012, 370319705031, 370499601022, 370499605004, 370319702002, 370319702001, 370139308003, 370139308001, 370499606001, 370499608001, 371379901000, 371379502021, 371379502011, 370499601023, 370499601021, 370499606002, 370499611001, 371379501021, 370499613032, 370499604012, 370499613012, 370499…	174511
	263	318	-77.4261	34.7449	[371419202042, 371330012002, 371330012004, 371330013003, 371330013004, 371330014002, 371330014004, 371330014003, 371330015002, 371330017001, 371330026002, 371330026003, 371330026004, 371330021001, 371330005001, 371330025001, 371330003011, 371330001021, 371330010001, 371330001031, 371330013001, 371330002014, 371330001022, 371330028001, 371330023002, 371330012001, 371330018001, 371330021002, 371330…	216156
	264	754	-77.8447	35.8743	[370799501011, 371950009003, 371950004004, 371470019002, 371270109003, 371270107003, 371270109004, 371470019001, 370839309006, 370839308002, 370839308003, 371270106021, 371270106023, 371270105041, 371270106022, 371270105043, 370690608011, 371950013002, 371950017002, 371950001003, 371950003001, 371950011001, 371950014001, 371950006005, 371950009002, 371950006002, 371950014002, 371950010001, 371950…	239790
	265	600	-77.8438	35.3145	[371070113003, 371070114003, 371070109001, 371070110011, 371070103002, 371070105002, 371070113002, 371910008001, 371910001021, 371910001011, 371910005001, 371910013021, 371910011013, 371910003032, 371910003031, 371910004011, 371910004021, 371910004023, 371910009022, 371910011012, 371910011014, 371910006023, 371910003042, 371910009021, 371910008002, 370799503001, 370610901002, 370799502003, 370799…	216315
	266	172	-77.2637	35.582	[370139302003, 370139305022, 371470007021, 371470007022, 370499602001, 370650208003, 370139301004, 370139309001, 370139307002, 370139303001, 370139302002, 370139305012, 371470004001, 371470004003, 371470007013, 371470007011, 371470013012, 371470013022, 371470013011, 371470005023, 371470008001, 371470014021, 371470010021, 371470014022, 371470014013, 371470014012, 371470018001, 371470018002, 371470…	260766
	267	879	-77.6005	36.4789	[370839301001, 370839304003, 370839304001, 370839305022, 370839305012, 371859501012, 371859501021, 370839306001, 370839307001, 370839307003, 370839310001, 370839310003, 370839307004, 370839305023, 370839303002, 370839301003, 370839309002, 370839311007, 370839308001, 370839311006, 370839306003, 370839311002, 370839301002, 370839309004, 370839310002, 370839311005, 370839309003, 370839302002, 370839…	105389
	268	1014	-76.8002	36.2584	[370919504013, 370419301012, 370739701004, 370739701001, 370739701002, 370739703003, 370739702003, 370739701003, 370739702002, 370739703002, 370739703001, 370739702001, 371439202012, 370159604003, 370159604005, 370159603002, 370159604002, 370159602001, 370159601002, 370159604007, 370159601005, 370159601001, 370159604001, 370159601004, 370159603001, 370159601003, 370159602002, 370159601006, 370159…	125673
	269	541	-75.9697	36.0609	[371399601001, 371779601001, 371779601000, 370559706010, 370559704003, 370559703000, 370559705023, 371439201000, 371439202020, 370299501020, 370959902000, 371399605012, 371399607020, 371439201004, 371399606002, 371399604002, 371399603002, 371399606001, 371399602004, 371399602003, 371399602002, 371399604001, 371399604003, 371399604004, 371399604005, 371399607011, 371399607021, 371439201005, 370299…	104824
	270	75	-76.2246	36.8298	[371399605011, 370299501011, 370531102002, 370531101021, 370531103011, 370531102001, 518000751022, 518000755023, 518000654001, 518000654003, 518000752012, 518000752021, 518000752031, 515500210061, 515500213023, 515500202003, 515500205001, 515500208091, 511319302004, 517402105001, 517402131012, 517402117003, 517402130011, 517402131035, 517402131042, 517402121001, 517402128013, 515500208043, 515500…	1112543
	271	467	-76.488	37.1388	[518000754052, 518000753021, 518000753011, 517000320022, 517000303004, 510932801061, 510932801052, 511319302003, 510979505003, 510950801021, 510950803033, 510950803042, 510950802051, 510950802062, 510731002031, 510731003012, 510731002032, 510731003011, 510731002034, 516500106012, 516500108001, 516500114001, 516500103071, 518303703002, 516500103072, 516500103093, 516500103132, 516500103062, 516500…	609791
	272	942	-77.3482	37.2511	[511019502002, 510538401001, 510538403004, 510872016022, 510411004033, 510411004071, 510411004073, 510411007034, 511498502004, 511498501001, 517308113004, 511498505022, 511498503011, 511498503013, 511277002003, 511498505012, 511498504004, 511498503022, 511498504003, 511498504002, 511498505013, 510411005053, 510411005054, 510411005055, 510411005064, 511277001002, 515708305001, 515708305002, 516708…	264305
	273	95	-77.5075	37.5632	[511019501023, 511019501011, 511019502001, 510411009331, 510411009151, 510411009152, 510411009191, 510872008012, 510872008051, 510872008052, 510872005031, 510872001192, 510872001241, 510872016021, 517600610001, 517600604001, 517600604002, 517600604003, 517600606003, 517600607003, 517600607005, 517600607004, 517600607001, 517600608001, 517600604005, 517600605002, 517600605003, 517600605005, 517600…	951303
	274	758	-78.2236	37.2265	[510539801001, 511479303003, 511479301001, 511479302012, 511479301002, 510259301003, 510110403001, 510499301004, 510499302001, 510499302003, 510499302002, 510499301003, 510499301002, 511119302002, 511119301001, 511119303002, 511119302004, 511119302003, 511119303001, 511119302001, 510079301004, 511479303004, 510299302012, 510299301021, 510299302021, 510299302023, 510110403004, 511359801001, 510079…	100625
	275	886	-78.4205	38.0524	[515400008004, 510650203002, 510650203001, 510650202001, 510650202004, 510650202002, 510650203003, 510790301022, 510499301001, 515400009001, 515400002012, 515400007004, 515400007003, 515400002023, 515400009002, 515400005011, 515400003021, 511259501001, 511139302002, 511139301002, 511139301001, 511139302004, 515400005022, 515400005023, 515400005024, 515400005025, 515400006001, 515400002022, 515400…	257285
	276	849	-79.0515	38.0799	[517900002004, 517900004002, 517900005001, 517900004001, 517900003004, 518200031001, 518200032004, 511259501003, 511259502003, 511259503004, 511259502004, 511259503003, 511259503002, 511259501002, 511259502002, 517900003003, 517900006002, 510030112012, 511639301001, 511639301003, 517900006001, 511259502001, 511639303005, 511639301005, 511639301004, 511639302003, 511639301002, 511639301006, 511639…	148129
	277	206	-78.8355	38.5687	[511650109002, 511650116002, 511650101001, 511650111001, 511650102002, 511650104001, 511650114001, 511650110002, 511650109001, 511650114002, 511650120003, 511650120001, 511650106002, 516600001021, 516600001022, 516600004011, 516600001011, 516600003012, 511650107002, 516600003021, 511650108002, 511650110001, 511650112001, 511650112003, 511650114003, 511650118001, 511650119002, 511650120002, 511650…	188377
	278	132	-79.2049	37.3928	[510310204034, 510310201013, 510310206001, 510310204011, 510310203001, 510310204022, 510310204012, 516800011002, 516800014003, 510190301013, 510190302012, 510190303001, 510190304013, 510190302023, 510190302022, 510190301041, 510190302021, 510190304023, 511259501004, 516800008011, 516800008022, 516800008023, 516800009003, 516800009004, 516800002024, 516800009002, 511639303003, 511639304003, 511430…	266410
	279	285	-80.1157	37.9037	[510050701003, 510050802023, 510050802011, 510050701004, 510230401003, 515800602003, 510919701003, 510230401001, 515800601002, 515800601003, 515800602001, 515800601001, 515800602002, 510179201002, 510179201005, 510179201001, 510179201003, 510179201004, 515800601004, 510050701001, 510050801002, 510050803022, 510050801003, 510050802021, 510050801001, 510050802012, 510050802022, 510050803011, 510050…	68357
	280	468	-79.9284	37.2589	[511610302012, 510190306023, 510190306042, 510190306052, 510190306021, 510190304022, 510190306011, 517700001002, 517700027004, 517700029002, 517700003002, 517700012002, 517700001003, 517700023001, 517700003001, 517700025003, 517700001001, 517700004003, 517700004001, 517700005004, 517700005002, 517700005003, 517700025002, 510230405011, 510230403023, 510230403022, 517750105012, 517750105013, 511610…	332563
	281	934	-80.5529	37.1826	[511210201001, 511210207002, 511210202013, 511210204003, 511210211001, 511210205003, 511210202015, 511210203002, 511210202021, 511210202011, 511552107001, 511552107002, 511552107003, 511552103004, 511552104003, 517500101011, 510210401002, 511552102013, 511559802001, 511552105002, 510719303004, 510719304002, 510719302002, 510719304003, 510719303005, 510719303006, 510719302003, 510719301001, 510719…	197098
	282	858	-79.8737	36.5673	[371570416012, 371570416023, 371570404003, 371570409001, 371570409002, 371570409003, 371570411002, 371570412002, 371570412003, 371570414001, 371570406011, 371570401011, 371570410011, 371570410022, 371570406012, 371570412001, 371570406021, 371570407002, 371570405011, 371570411003, 371570411006, 371570407001, 371570411001, 371570410021, 371570401022, 371570401023, 371570411005, 371570410012, 371570…	183537
	283	314	-79.8848	35.9906	[370670031082, 370570601011, 370570611005, 370810172001, 370810104012, 370810119053, 370810125032, 370810125041, 370810125052, 370810125053, 370810104032, 370810104041, 370810105001, 370810106011, 370810106012, 370810107011, 370810125082, 370810126011, 370810126012, 370810126013, 370810126041, 370810126043, 370810127042, 370810127043, 370810127051, 370810127052, 370810127061, 370810127062, 370810…	677606
	284	867	-80.2945	36.0781	[370670028072, 370670028073, 370670029011, 370670029013, 370670029031, 370670040091, 370670040092, 370670041042, 370670041043, 370670041032, 370670028041, 370670028082, 370670029034, 370670033121, 370670026031, 370570617011, 370570602033, 370570603022, 370570617031, 370570602011, 370570602032, 370570602031, 370570603021, 370570617012, 370570612011, 370570603031, 370570617023, 370670026033, 370570…	532062
	285	165	-79.4283	36.0762	[370010208024, 370810172002, 370810152001, 370810153001, 370810170002, 370810151002, 370010204001, 370010210001, 370010217011, 371570413001, 371570413004, 371570414002, 371570413002, 370810172003, 370810151001, 370810153002, 370010205012, 370010205022, 370010207012, 370010201001, 370010202004, 370010202003, 371350111014, 370810154011, 370010216003, 370010217022, 370010212041, 370010213003, 370010…	234385
	286	638	-79.252	36.623	[371459206011, 371459206013, 371459204001, 371459204002, 371570401021, 371459202003, 371459202001, 371459203002, 371459203005, 371459203001, 371459202004, 371459204003, 371459201002, 371459206014, 371459203003, 371459201001, 371459202002, 371459203004, 370339301001, 370339306001, 370339302003, 370339302004, 370339303001, 370339301002, 370339303004, 370339303002, 370339303003, 370339302001, 370339…	157637
	287	24	-78.4117	35.5672	[371639703011, 371639702002, 370850705001, 370850701003, 370850703002, 370850702001, 371910010003, 371270115003, 371270115005, 371830528091, 371830541091, 371830528092, 371830544041, 371830543024, 371830543022, 371830544042, 370850709021, 370850704022, 370850701002, 370850705002, 371639703012, 370690608022, 371830544043, 370850704023, 370850708022, 371010411023, 371010411011, 371010403022, 371010…	275286
	288	770	-78.6798	35.7977	[371830541152, 371830525072, 371830537203, 371830537202, 371830537212, 371830537161, 371830537162, 371830534051, 371830536101, 371830540163, 371830524092, 371830523011, 371830540011, 371830537163, 371830526032, 371830526023, 371830526031, 371830524081, 371830524082, 371830527042, 371830540062, 371830540072, 371830537241, 371830534241, 371830531072, 371830523022, 371830520024, 371830511012, 371830…	976252
	289	379	-78.9516	35.9845	[371459205004, 371459206021, 371459205002, 371459206022, 371459205003, 371459206012, 370779707031, 370779707021, 371830536011, 371830536012, 371830536021, 371830534101, 370630018015, 370630021002, 370630020171, 370630003012, 370630018011, 370630019001, 370630016011, 370630020072, 370630016032, 370630016042, 370630009002, 370630018014, 370630020182, 370630020082, 370630013011, 370630017092, 370630…	525576
	290	361	-78.3905	36.4224	[371859501011, 371859501031, 371859503002, 371859502002, 371859503003, 370779705003, 370779703003, 370779701013, 370779702001, 370779703001, 370779703002, 370779704001, 370779704002, 370779704003, 370779706012, 370779701012, 370779702002, 370779701021, 370779706011, 370690604021, 370690602001, 370690601003, 370690604011, 370690603013, 371859504002, 371859502001, 371859502005, 371859502003, 371859…	154558
	291	542	-79.7549	34.8331	[371539704002, 371539711003, 371539706003, 371539704001, 371539708005, 371539705003, 371539703005, 371539708004, 371539701001, 371539704003, 370079203004, 370079206003, 370079205004, 370079201002, 370079206002, 370079201001, 370079203002, 370079204002, 371539703001, 370079201003, 371539704004, 371539701002, 371539703002, 371539707002, 371650101023, 371650101012, 371650102004, 371650101024, 371539…	153875
	292	226	-79.1224	34.5085	[370479305001, 370479305003, 370479306002, 370479307001, 370479305002, 370479307003, 370479306001, 370479306003, 370479308001, 370479307004, 370479306004, 371559605031, 371559607022, 371559604011, 371559608011, 371559608013, 371559613021, 371559613023, 371559620011, 371559604012, 371559608014, 371559607013, 371559620013, 371559605022, 371559613022, 371559603002, 371559603004, 371559604013, 371559…	192456
	293	278	-78.9624	35.078	[370510016012, 370510025031, 370510025041, 370510033072, 370510033093, 370510037002, 370510014005, 370510027003, 370510026002, 370510032011, 370510027001, 370510014003, 370510002001, 370510002002, 370510002003, 370510005001, 370510005002, 370939702022, 370939703001, 370939704022, 370850706002, 370510025042, 370510026003, 370510027004, 370510032041, 370510032042, 370510032043, 370510032044, 370510…	459104
	294	726	-79.4072	35.3764	[371259508013, 371259508012, 371259508011, 371259509001, 371259509002, 371259510002, 371050305012, 371050305013, 371050307022, 371050307023, 370939702011, 370939702012, 371259510003, 371259511001, 371259511002, 371259511003, 371259511004, 371259511005, 371259512001, 371259507021, 371259512002, 371050304023, 371050307011, 371050305034, 371050301012, 371050301023, 371050306012, 371050306023, 370370…	206593
	295	861	-78.3389	34.8838	[370610908022, 370610908011, 371639708002, 371639701005, 371639701001, 371639701006, 371639705003, 371639704001, 371639704004, 371639707005, 371639706001, 371639709002, 371639710004, 371639701002, 371639705002, 371639710001, 371639708004, 371639701004, 371639709003, 371639705001, 371639702004, 371639703023, 371639704003, 371639705004, 371639706002, 370610904003, 370610903004, 370610907023, 370610…	112717
	296	853	-77.9295	34.2053	[370479301001, 371419202022, 371419204031, 371419201011, 371419204021, 371419206021, 371419206023, 371419202031, 371419206011, 371419204032, 371419204011, 371419205013, 371419205021, 371290115002, 370479301003, 371290104001, 371290102001, 371290103002, 371290114002, 371299801001, 371290119031, 371290105012, 371290104003, 371290116052, 371290119034, 371290119032, 371290116062, 371290117011, 371290…	330922
	297	101	-78.5819	34.0232	[370479311002, 370479312006, 370479304001, 370479303001, 370479308002, 370479309001, 370479303002, 370479303003, 370479313004, 370479304003, 370479310003, 370479313001, 370479311001, 370479302001, 370479312005, 370190204035, 370479310001, 370479309005, 370479307005, 370190205081, 370190203082, 370190204024, 370190204025, 370190204026, 370190204034, 370190204043, 370190205071, 370190205072, 370190…	145291
	298	569	-79.0132	33.7234	[450510516011, 450510501021, 450510502001, 450510506001, 450510510002, 450510706022, 450510513011, 450510703002, 450510802001, 450510203004, 450510503031, 450510514032, 450510514062, 450510516041, 450510707022, 450510801011, 450510516042, 450510801022, 450510801012, 450510706011, 450510516051, 450510706012, 450510509003, 450510510001, 450510516013, 450510602042, 450510512021, 450510702001, 450679…	274408
	299	205	-79.9851	32.8428	[450190033002, 450190033003, 450150208042, 450150209031, 450190007001, 450190007002, 450190051001, 450190009001, 450190010001, 450190010002, 450190011001, 450190011002, 450190011003, 450190015001, 450190015002, 450190052001, 450190020023, 450190020032, 450190020072, 450190021012, 450190021031, 450190026043, 450190026051, 450190026053, 450190026061, 450190027022, 450190027023, 450190029003, 450350…	480638
	300	1006	-80.2523	33.068	[450150203023, 450150203021, 450150205063, 450150201011, 450150205061, 450150202022, 450350105031, 450350105032, 450350105012, 450350106031, 450350106032, 450350106041, 450350106053, 450350105041, 450350108084, 450350108131, 450350107003, 450350102002, 450350106051, 450750102001, 450299704011, 450299706002, 450299704021, 450299706003, 450350104003, 450350101002, 450350103004, 450350107001, 450150…	269949
	301	42	-80.4094	33.7989	[450850004005, 450850004003, 450850006001, 450850018021, 450279605001, 450279608023, 450279607012, 450279608022, 450279607013, 450279607021, 450279606002, 450279608014, 450750103005, 450750104001, 450279604002, 450279602012, 450279605002, 450279608012, 450279608013, 450279603001, 450279608011, 450850018011, 450850019013, 450850002021, 450850002013, 450850006003, 450850019021, 450850005001, 450850…	156455
	302	729	-80.3933	34.3897	[371790209011, 450850001002, 450259508002, 450259503001, 450259508001, 450619201001, 450619201002, 450619202001, 450619202002, 450619202004, 450619203021, 450619203022, 450619204001, 450619204003, 450619203023, 450559704022, 450559704012, 450559708005, 450559706023, 450559705005, 450310103004, 450310104001, 450310102001, 450310103001, 450310108001, 450310103002, 450310103003, 450310102003, 450310…	130475
	303	632	-79.7899	34.1466	[450410009002, 450410009001, 450410011005, 450410011003, 450410011004, 450410012001, 450410012002, 450410012004, 450410013001, 450410013002, 450410013003, 450410013004, 450410020001, 450410020002, 450410022011, 450410022012, 450410022013, 450279601002, 450410001011, 450410009003, 450410017001, 450410015052, 450410015061, 450410003004, 450410004003, 450410015043, 450410015062, 450339706002, 450339…	197121
	304	888	-79.5681	33.5344	[450150204011, 450899708021, 450899708011, 450899707001, 450410019001, 450439206002, 450439206004, 450439206005, 450439206006, 450439207002, 450439203012, 450439206003, 450439207004, 450439206001, 450439208001, 450439203011, 450439206007, 450439208002, 450439201002, 450439202011, 450439201001, 450439207003, 450439202014, 450439203022, 450679508001, 450410019004, 450150203011, 450150202012, 450439…	85098
	305	350	-81.0912	34.0277	[450630207052, 450630207072, 450630210141, 450630210301, 450630210311, 450630210322, 450630210291, 450630213061, 450630208021, 450630208022, 450630208041, 450630208052, 450630209042, 450630209032, 450630209031, 450630210331, 450630213082, 450630210281, 450630210271, 450630213071, 450630209061, 450630209071, 450630214031, 450630210321, 450630210241, 450630213062, 450630211151, 450630212061, 450630…	738085
	306	133	-81.0724	33.3211	[450499204003, 450499201002, 450499201001, 450499204001, 450499202003, 450750109006, 450499202001, 450750116004, 450750105004, 450750108001, 450750109001, 450750111002, 450750116003, 450750113001, 450750113002, 450750114001, 450750114004, 450750115004, 450750117004, 450750118001, 450750120001, 450059704001, 450059702004, 450059702006, 450059704003, 450750115001, 450750116002, 450750107002, 450750…	147376
	307	872	-82.0263	33.4825	[130730301062, 132450104004, 132450105121, 130730305041, 131899504001, 131899503002, 132450107081, 132450101062, 132450107091, 132450107122, 132450102044, 132450102041, 132450102043, 132450109051, 132450108004, 132450109062, 132450107111, 132450105131, 132450107062, 132450109041, 132450109042, 132450107083, 132450108002, 130730301052, 130730303042, 130730303041, 130730301061, 132450101011, 132450…	579144
	308	385	-82.0225	34.2825	[131819701002, 450479708006, 450479707022, 450479708005, 450479706005, 450479702024, 450479710001, 450479706003, 450479705004, 450479702021, 450479703014, 450479708004, 450479705001, 450479705002, 450599204004, 450599205025, 450599205023, 450599205024, 450599208003, 450599206004, 450599206003, 450599207002, 450599207003, 450599207004, 450819603001, 450819602013, 450819603002, 450819601001, 450479…	191993
	309	482	-82.3893	34.829	[371499203042, 450450026082, 450450026091, 450450026092, 450830233023, 450070103002, 450070102001, 450070102003, 450070115001, 450070115004, 450070101043, 450070101022, 450070103001, 450070101021, 450070102002, 450070115003, 450070104014, 450070104021, 450070101042, 450070105001, 450070115002, 450070104011, 450070104013, 450070104015, 450070104012, 450070105002, 450070114012, 450070115005, 450070…	639141
	310	228	-82.8399	34.5244	[131198901013, 131198901022, 131198902004, 131198901012, 131479604004, 132579701005, 132579704002, 132579704001, 132579702001, 132579703021, 132579702002, 131198904002, 131479601003, 131479602001, 131050005006, 131479605004, 131479604003, 131479601005, 131479605005, 131479604001, 131479604002, 131479601002, 131479603001, 131479601004, 131479605002, 131479602002, 131198901021, 131198901023, 133170…	334250
	311	813	-81.9444	34.9476	[371499201041, 371499201012, 371499201031, 371499203011, 371499201011, 371499202002, 371499201042, 371499203041, 450830203011, 450830204001, 450830204002, 450830205001, 450830205002, 450830222011, 450830222012, 450830222021, 450830222023, 450830222024, 450830203012, 450830206011, 450830206032, 450830206033, 450830207011, 450830225002, 450830212003, 450830213011, 450830213012, 450830213021, 450830…	323889
	312	332	-81.6785	35.2506	[370459506023, 370459507001, 370459507002, 370459507003, 370459507004, 370459508003, 370459512006, 370459514004, 370459515011, 370459516021, 371619608005, 371619612001, 371619601004, 371619605006, 371619606002, 371619610001, 371619610002, 371619607001, 371619608001, 371619607003, 371619601001, 371619601003, 371619602004, 371619602003, 371619604001, 371619605002, 371619605004, 371619605007, 371619…	189220
	313	931	-80.9902	34.8396	[371190059111, 371790210131, 371790210152, 371190059112, 371790209023, 371790210151, 371790210141, 450910609061, 450910610033, 450910611041, 450910611031, 450870306002, 450870309002, 450230202001, 450230202002, 450230202003, 450230202004, 450230203002, 450230203003, 450230203004, 450910616023, 450910601021, 450910601022, 450910601023, 450910602002, 450910602001, 450910603001, 450910603003, 450910…	289914
	314	65	-80.776	35.1809	[371190059064, 371190019162, 371190059143, 371190063023, 371190056202, 371190056192, 371190056172, 371190056171, 371190015102, 371190056143, 371190056201, 371190056211, 371190057061, 371190057062, 371190057064, 371190057141, 371190057091, 371190057111, 371190057112, 371190015073, 371190015081, 371190015041, 371190015042, 371190019182, 371190019192, 371190019191, 371190019101, 371190059132, 371190…	1211070
	315	220	-81.1764	35.2888	[370459504004, 370459505002, 370459505003, 370459506021, 370710322001, 370710326001, 370710326003, 370710326004, 370710323011, 370710323012, 370710323013, 370710323021, 370710323022, 370710327021, 370710328001, 370710328002, 370710328003, 370710329001, 370710329003, 370710329004, 370710316003, 370710316004, 370710313024, 370710316002, 370710313011, 370710315001, 370710313012, 370710325021, 370710…	368348
	316	537	-80.8958	35.6845	[370350115032, 370030405002, 370030405001, 370030401003, 370030405004, 370030405003, 371190064042, 371190062041, 370590801004, 370590801003, 371939612003, 371939612005, 371590519023, 370350114023, 370350101014, 370350115013, 371190062031, 371190062032, 371190062033, 371190062081, 371190064031, 371190064062, 371090711011, 371090712031, 371090712022, 371090711013, 371090712032, 371590518022, 371590…	307680
	317	1021	-80.4341	35.4979	[370570620021, 370570618045, 370570620012, 370250420001, 370250405001, 370250406003, 370250408002, 370250408003, 370250409001, 370250410001, 370250410002, 370250410004, 370250411002, 370250411003, 370250412001, 370250420002, 370250420003, 370250422001, 370250422002, 370250422005, 370250423001, 370250423002, 370250412003, 370250406002, 370250422004, 370250412002, 370250406001, 370250408001, 370250…	356071
	318	73	-80.8073	36.5413	[371970504001, 371939602002, 371719308014, 371719308012, 371719305021, 371719304001, 371719303021, 371719307002, 371719305023, 371719307001, 371719310021, 371719302023, 371719302013, 371719303011, 371939601002, 371939601001, 371939601005, 371939602001, 371939601006, 371970501021, 371970502001, 371970502003, 371970504002, 371970503006, 371939612001, 371690703002, 370059501004, 370059501003, 370059…	180195
	319	454	-81.4381	36.2851	[371899203001, 371899206013, 371899207033, 371899206021, 371899207022, 371899207021, 370099705003, 370099707001, 370099708002, 370099705001, 370099705005, 370099707002, 370099702003, 370099704003, 370099707003, 370099705004, 370099702001, 370099704002, 371939603001, 371939603004, 371939604002, 371939604005, 371939605001, 371939606003, 371939607003, 371939608022, 371939609001, 371939611003, 371939…	147887
	320	895	-81.4093	35.7742	[370350112002, 370350112003, 370350117022, 370350107001, 370350104012, 370030407001, 370030401002, 370030402001, 370030406001, 370030406003, 370030404005, 370030402002, 370030404003, 370030403001, 370030404004, 370030407003, 370230205001, 370230205002, 370230206002, 370230206004, 370230214004, 370230209001, 370230209004, 370230210004, 370030403002, 370030404002, 370030402003, 370030406002, 370030…	302457
	321	739	-81.9906	35.8552	[370230203014, 370230214001, 371219504001, 371219502003, 371219503002, 371219503003, 371219504002, 371219501002, 371219501001, 371219502001, 371219503004, 371219502004, 371219502002, 371119704002, 371119701001, 371119703001, 371119709021, 371119709023, 371119702003, 371119703002, 371119705003, 371119707001, 371119701003, 371119706002, 371119707003, 371119702001, 371119702002, 371119705001, 371119…	124751
	322	935	-83.4881	35.1478	[132419703013, 132419702011, 132819603001, 132819603002, 132419702021, 132419702022, 132819603003, 132419702012, 132819602001, 132419703021, 132419703012, 132419701004, 132419701001, 132419701002, 132819602002, 132419703011, 132419701003, 132419702013, 371139704001, 371139707004, 371139706003, 371139706005, 371139707003, 371139703023, 371139707001, 371139703013, 371139703012, 371139703011, 370759…	96558
	323	576	-84.1789	34.9375	[132819601003, 132910001021, 132910002051, 132910001011, 132910002012, 132910001023, 131230802001, 131230801001, 131230803003, 131230802002, 131230805001, 131230803002, 131230803001, 132819601002, 131110502004, 131110501002, 132819601001, 131879602021, 132910001022, 132910002032, 132910002042, 132910002041, 131230803004, 131230801002, 132910002031, 132910002011, 132910002054, 131110505004, 131110…	109484
	324	784	-84.4679	35.6969	[471239254002, 471050602025, 471050602022, 471050605021, 471050605015, 471050605014, 471050605022, 471050603023, 471050602021, 471050605011, 471050601001, 471050602011, 471050606003, 471050603022, 471050605013, 471050603012, 471050602012, 471050605012, 471450309003, 471450302013, 471450303002, 471219601002, 471219601001, 471219602001, 471291103003, 471239251004, 471239253002, 471239253004, 471239…	215657
	325	92	-83.9927	35.9543	[470930052013, 470930058092, 470930034001, 470930014003, 470930039012, 470930057043, 470930042002, 470930062081, 470930039022, 470930016002, 470930030003, 470090109002, 470010203003, 470010209012, 470010213022, 470010201001, 470010212022, 470010202023, 470010205001, 470930067001, 470930018002, 470930070002, 470930019001, 470930062083, 470930057121, 470930045002, 470930046103, 470930023002, 470930…	703412
	326	753	-83.3629	36.0662	[470631006004, 470631008002, 470631009001, 470631009002, 470631011003, 470299203003, 470299204001, 470299205013, 470299205011, 470299206004, 470299206003, 470890701005, 470890707002, 470890708003, 470890708004, 470590911002, 470590906001, 470730501002, 470730501001, 470730508002, 471559801001, 471550811011, 471550807002, 471550808011, 471550806012, 471550801023, 471550806024, 471550808022, 471550…	262463
	327	580	-82.9521	35.4009	[370210024012, 370879202005, 371759603004, 370879212005, 370879211002, 370879201021, 370879207001, 370879206003, 370879207002, 370879213021, 370879205003, 370879201023, 370999503001, 370999504001, 370999509002, 370999502002, 370999506003, 370999502001, 370999506004, 370999507003, 370999503002, 370999503004, 370999507001, 370999402003, 370999402001, 371759604021, 371759602003, 371759603002, 371759…	128950
	328	11	-82.5171	35.5272	[370210025031, 370210026031, 370210026041, 370210026043, 370210026071, 370210026072, 370210027011, 370210027021, 370210027022, 370210027031, 370210027032, 370210027033, 370210028041, 370210028043, 370210031041, 370210031042, 370210031045, 370210013002, 370210023024, 370210030021, 370210031024, 370210022031, 371619603001, 371619603004, 371619603003, 370210010002, 370210010003, 370210011001, 370210…	394795
	329	473	-82.6125	37.4501	[211959303004, 211959302001, 211959302004, 211959303003, 211959304003, 211959308001, 211279304003, 211339502001, 211339502004, 211339502003, 211339502005, 211339505001, 211339501004, 211339502002, 211339501002, 211339501001, 210719210004, 210719208005, 210719209001, 210719209002, 210719208003, 210719207004, 210719203005, 210719208002, 211159602001, 211159606002, 211159601003, 211159606001, 211159…	173060
	330	261	-83.133	37.2895	[211339506002, 211339506005, 211339506001, 211339506003, 211339505002, 211339506006, 211339506007, 210259206002, 210259206001, 210259207002, 210259204001, 210259201001, 210259205001, 210259203002, 211339504021, 211339504011, 211199603004, 211199602002, 211199602001, 210959703002, 210959702004, 211319201004, 211319202001, 211539701002, 211539703001, 211539702005, 211539704002, 211539701001, 211539…	91234
	331	919	-83.5768	38.0805	[212059503004, 211759504003, 211759505001, 211759503001, 211759505002, 211759501002, 211759502002, 211819602001, 211819602004, 210699204004, 210699202002, 210699204001, 210699201003, 210699204003, 210699201002, 210699202001, 210699204002, 210699201001, 210439602002, 210439603001, 210439601002, 211759502001, 211759504002, 211759504001, 211759503002, 211739202002, 210119702004, 210119701001, 211739…	141155
	332	916	-84.0627	37.3678	[211999309002, 211999301003, 211510112001, 212039501002, 212039503003, 212039504003, 212039502001, 212039501001, 212039502003, 212039502002, 212039503002, 212039504002, 212039502004, 212039504001, 210519502003, 210519505002, 210519501001, 210519501002, 210519502001, 210519502004, 210519503002, 210519502002, 210519503005, 210519503004, 210519505001, 211099601003, 211099601001, 211099603001, 211099…	155055
	333	330	-84.1896	36.6631	[211219303001, 211219305006, 211219305005, 211219304002, 211219304003, 211219304001, 211219307002, 211219305003, 212359201001, 211219304004, 211479601002, 212359204003, 212359204001, 212359208002, 212359207005, 212359206005, 211479604003, 211479603002, 211479603005, 211479603001, 211479603004, 211479603003, 211479604001, 211479604002, 211479604005, 211479604004, 212359206002, 211219305001, 211219…	133209
	334	675	-83.5451	36.73	[211219301002, 211219305004, 211219302001, 211219302002, 211219306014, 211219306012, 211219306022, 211219306015, 211219306021, 211219306013, 211219306011, 210519506002, 210519504002, 210519506001, 210519504001, 210959705001, 210959707003, 210959707005, 210959709002, 210959710001, 210959710005, 210959710003, 211219301001, 211219307001, 210959710002, 210959708001, 210959709003, 210959709004, 211219…	119704
	335	145	-82.7415	36.4936	[470730503013, 470730507003, 470730502004, 470730508003, 470730504003, 471630414001, 471630418001, 471630418002, 471630403002, 471630405001, 471630414003, 471630403001, 471630402002, 471630406003, 471790616024, 471790619012, 471790619013, 471790619021, 471790619023, 470730506022, 470590913002, 470590903004, 470590910004, 470590902001, 470590901005, 470590905001, 471630416001, 471630413002, 471630…	231306
	336	880	-82.3086	36.4369	[371219501003, 471790612002, 471790615001, 471790617021, 471790613005, 471790604003, 471630423003, 471630411001, 471630422001, 471630412002, 471630425002, 471630432012, 471630428012, 471630429003, 471790618004, 471790606001, 471790604004, 471790617012, 471790614013, 471790612001, 471790617011, 471790618001, 471790618002, 471790620004, 471790614021, 471790605014, 471790618003, 470190710002, 470190…	341280
	337	397	-81.814	36.9472	[470919564003, 470919560001, 470919564004, 510210402003, 511730303023, 511910109003, 511670304011, 511670304013, 511670305001, 511670304012, 511670302002, 511670302004, 511670305002, 511670301002, 511670301005, 511670302003, 511850203004, 510270105002, 510270106002, 510270106004, 510270107001, 510270103001, 510270106001, 511670301001, 511850203003, 511850209001, 511850210001, 511850204001, 511850…	145823
	338	868	-80.7702	39.0103	[540330315001, 540330316003, 540419674002, 540419676003, 540419672004, 540419676002, 540419676001, 540419672001, 540419672003, 540419672002, 540419675003, 540219677005, 540959620002, 540959620001, 540179650002, 540179650003, 540179650001, 540179651001, 540179650004, 540179651002, 540179651003, 541030305005, 540179651004, 540219678003, 541019701002, 541019701004, 540419675002, 540139627001, 540139…	73130
	339	297	-81.0999	39.7533	[391119668003, 390599777001, 390130108022, 390130109002, 390130109006, 390130109001, 390130109004, 391670212005, 391119666001, 391119669003, 391119666002, 391119669001, 391119666004, 391119668001, 391119666003, 391119667004, 391119667001, 391119668002, 391119667003, 391119669002, 391119668004, 391119669004, 391119667002, 390130110002, 390130109003, 390130110001, 390130108021, 390130106001, 390130…	71984
	340	279	-81.5366	39.2868	[391670202005, 391670210002, 391670203002, 391670217004, 391670201021, 391670212002, 391670211002, 391670210003, 391670211003, 391670213005, 391670216002, 391670209001, 391670214001, 391670214002, 391670215001, 391670213002, 391159691002, 391059641001, 391670214003, 391670216001, 391670216003, 391670217001, 391670217005, 391670203001, 391670204001, 390099736003, 390099735001, 390099736001, 391670…	182401
	341	748	-80.7234	40.0489	[390130123001, 390130122004, 390130120002, 390810121001, 390810119001, 390130106002, 390810122001, 390810123001, 390810123002, 390679759002, 390679760002, 390130101006, 390130113004, 390679759001, 390679760001, 390679760004, 390679756003, 390679759003, 390679756004, 390679760003, 390679757002, 390130117001, 390130101005, 390130103001, 390130101004, 390130102002, 390130106003, 390130123002, 390130…	170908
	342	890	-80.6205	40.4747	[390299516001, 390197201001, 390197206002, 390299519001, 390299513004, 390299512004, 390299512002, 390299524001, 390299513001, 390299512003, 390810119003, 390810114022, 390810008002, 390810117001, 390810118002, 390810012004, 390810012001, 390810117004, 390810013002, 390810004001, 390810014001, 390299513003, 390299517005, 390299519003, 390299514002, 390299517004, 390299520002, 390810010003, 390299…	180231
	343	966	-80.2308	40.685	[390299515003, 420730117001, 420730117002, 420730118001, 420730118002, 420730118003, 420076033002, 420076034001, 420076034002, 420076035001, 420076035002, 420076037001, 420076037004, 420076038021, 420076036001, 420076042001, 420076057001, 420076039001, 420076039002, 420076040001, 420076040002, 420076041001, 420076045001, 420076045003, 420076046001, 420076046002, 420076046003, 420076048001, 420076…	354781
	344	19	-79.9811	40.4039	[420035639002, 420034993001, 420035234001, 420035190003, 420035628001, 420034643002, 420034141014, 420035625004, 420039804001, 420031414005, 420032614001, 420035628002, 420035234003, 420035234004, 421257620001, 421257640001, 421257640002, 420035632002, 421257958001, 421257451001, 420034886001, 420034722003, 420035641001, 420034705021, 420034658001, 420034690001, 421257140003, 421257157001, 421257…	1193699
	345	670	-79.7244	40.6889	[420059519002, 420059508001, 421298014001, 421298021021, 421298011002, 421298009002, 421298017011, 421298017022, 420035261013, 420034020002, 420034012001, 420034012002, 420034012003, 420034012004, 420034013001, 420034070011, 420034070013, 420034070024, 420034080011, 420034080021, 420199028001, 420035263012, 420199106003, 420199108001, 420199109001, 420199128002, 420199030003, 420199026001, 420034…	311783
	346	457	-79.6475	40.1827	[421257752001, 421257752002, 421257753001, 421257753002, 421298023031, 421298023041, 420512604022, 420512604011, 420512611001, 420512615002, 420512620002, 420512623002, 421298048023, 421298038001, 421298072001, 421298058001, 421298061001, 421298024001, 421298074024, 421298040001, 421298042003, 421298065003, 421298086003, 421298079001, 421298079002, 421298078002, 421298037002, 421298076001, 420512…	406177
	347	681	-79.989	39.633	[421257957001, 420512628003, 420512628005, 420512632001, 420512631002, 420599705011, 420599705012, 420599705021, 420512628004, 420512629002, 420599705022, 420599705024, 420599705023, 420599706001, 420599706003, 420599706004, 420599708002, 420599708004, 420599701005, 420512627011, 420512629003, 420512628006, 420512613004, 420512629001, 420512631001, 420599701007, 420599701003, 420599708001, 420599…	260875
	348	338	-80.1211	39.1232	[540939654003, 540939653003, 540939654001, 540939654002, 540939653001, 540939652002, 540839659002, 540330306023, 540330305001, 540330304002, 540330306024, 540330307001, 540330308002, 540330310001, 540330310002, 540330312001, 540330313002, 540330319001, 540330319002, 540330321023, 540330321025, 540330303002, 540330306021, 540330308001, 540330317001, 540919646003, 540919646007, 540919648005, 540919…	162154
	349	444	-80.0637	42.0638	[360130366001, 360130366003, 360130366002, 360130367003, 420490028005, 420490110015, 420490005002, 420490026002, 420490103033, 420490030004, 420490120023, 420490121001, 420490120013, 420490022002, 420490016003, 420490103012, 420490114003, 420490120012, 420490121005, 420499900000, 420490001001, 420490001002, 420490009003, 420490009004, 420490010001, 420490010002, 420490010003, 420490010004, 420490…	291260
	350	721	-79.8806	41.5138	[420535302012, 420391117002, 420391117003, 420391112001, 420391116003, 421212003002, 421212004001, 421212004002, 421212004003, 420391116001, 420391114001, 420391101002, 420391106002, 420391113003, 420391101001, 420391108002, 420391118001, 420391113001, 420391107001, 420391107003, 420391109001, 420391109003, 420391110002, 420391110003, 420391107002, 420391111001, 420391111002, 420391111003, 420391…	129937
	351	251	-80.3645	41.1883	[391559301011, 391559301012, 391559301014, 391559301021, 391559301022, 391559313004, 391559315003, 391559314004, 391559314003, 391559313001, 391559314001, 391559314002, 391559316011, 391559301013, 420850304002, 420850304003, 420850305001, 420850305002, 420850318005, 420850326014, 420850321003, 420850324004, 420850311002, 420850322002, 420850322001, 420850323003, 420850334003, 420850309001, 420850…	211181
	352	425	-80.7308	41.0994	[391559334002, 391559328021, 391559310003, 391559334001, 390998011001, 390998120022, 390998134003, 390998110013, 390998132003, 390998115003, 390998110015, 390998115002, 390998115004, 390299515004, 390998005002, 390998006001, 390998013001, 390998107006, 390998126021, 390998129003, 391559336005, 390299507003, 390299515005, 390299511001, 390299512001, 390299508002, 390299504003, 390299504004, 391336…	462681
	353	125	-80.8044	41.7888	[390852061001, 390070002002, 390079900000, 390070010021, 390070012004, 390070014003, 390070012001, 390070012003, 390070012002, 390070014005, 390070010013, 390070009003, 390070006024, 390070007032, 390070013014, 390070013022, 390070008023, 390070001025, 390070001013, 390070012005, 390070001012, 390070005001, 390070001021, 390070001011, 390070012006, 390070014001, 390070001022, 390070001023, 390070…	148839
	354	985	-81.9047	40.8263	[390759764001, 390759763022, 390759768021, 391034110021, 391690007002, 391690013002, 391690014001, 391690014002, 391690037001, 391690017001, 391690017002, 391690017003, 391690005004, 391690006001, 391690006002, 391690006003, 391690006004, 391690006005, 391690006006, 391690007001, 391690007003, 391690008001, 391690008002, 391690008003, 391690008004, 391690009001, 391690009002, 391690009003, 391690…	195087
	355	531	-81.5198	41.0754	[391535046004, 391535044002, 391535101001, 391034170001, 391034171003, 391034170005, 391535316022, 391535322022, 391535335022, 391535341001, 391535011001, 391535083012, 391535201031, 391535311012, 391535102003, 391535104003, 391535201062, 391517110001, 391517110003, 391517111111, 391517111121, 391517111122, 391517111212, 391517111214, 391517112112, 391517112021, 391517112023, 391517113113, 391535…	606365
	356	156	-81.3676	40.7368	[391517136001, 390197207002, 390197203005, 390197205004, 390197202001, 390197201002, 390197203002, 390197204001, 390197204003, 390197204002, 390197206003, 390197205005, 390197202003, 390197205001, 390197205002, 390197203001, 390197207001, 390197203003, 391517136002, 390197205003, 390197207003, 390197202002, 390197203004, 390197204004, 391517150001, 391517133001, 391517134015, 391517134021, 391517…	462753
	357	229	-81.2311	41.3152	[391336001033, 390351841083, 391336007031, 390553116001, 391559337001, 391559335003, 391535331011, 391535301051, 391559305001, 391559305002, 391559305003, 391559306001, 391559306003, 390553108001, 390553113002, 390553123005, 390553109002, 390553122032, 390553114004, 390553118004, 390553108004, 391336001031, 391336009022, 391336003015, 391336003013, 391336001021, 391336013001, 391336003021, 391336…	217381
	358	900	-81.5251	41.5193	[391535301041, 390351525022, 390351188002, 390351841084, 390351841085, 390351841054, 390351522023, 390351851042, 390351526042, 390351545014, 390351712032, 390351551022, 390351701012, 390351702012, 390351711031, 390351711044, 390351841052, 390351722021, 390351322002, 390351323021, 390351963002, 390351963003, 390553107003, 390553106002, 391535327023, 390351928001, 390351929001, 390351929002, 390351…	832619
	359	603	-81.7868	41.401	[391034083011, 391034152002, 391034162001, 391034081002, 391034083021, 390351891113, 390351862052, 390351862012, 390351891121, 390351861032, 390351861031, 390351055002, 390351361023, 390351341001, 390351862062, 390351862061, 390351862063, 390351371032, 390351862053, 390351531042, 390351741072, 390351772012, 390351775012, 390351752013, 390351752014, 390351821051, 390351752012, 390351752011, 390351…	786821
	360	58	-82.1497	41.384	[390430403002, 390430402003, 390430403001, 390930212001, 390930941001, 390930912001, 390930712013, 390930705003, 390930230004, 390930131002, 390930131001, 390930222001, 390930709022, 390930807001, 390779154002, 390779166001, 390779154001, 390930237003, 390930231001, 390430402004, 390430403004, 390430401004, 391034090011, 391034100001, 391034100002, 390430401003, 390430401001, 391034030011, 391034…	323848
	361	355	-82.8876	41.3334	[390430418002, 390430407003, 390430404002, 390430417006, 390430403003, 390430417005, 390430415001, 390430412001, 390430412002, 390430412003, 390430413001, 390430413002, 390430413003, 390430413004, 390430414001, 390430405002, 390430405003, 390430405004, 390430407001, 390430407002, 390430407004, 390430408001, 390430408002, 391230503021, 391230512004, 390779162003, 390779163002, 390779155003, 391439…	215884
	362	634	-82.541	40.7783	[390339749002, 390339749003, 390339749004, 390339750001, 390339750002, 390339750003, 390339751002, 390339751003, 390339752001, 390339752002, 390339752003, 391390007001, 391390028003, 391390028001, 390339753004, 390339753002, 390779166003, 390830067004, 390830068022, 390830069001, 390830069005, 390830068021, 391390030013, 391390020001, 391390020004, 391390029002, 391390021022, 391390023003, 391390…	227919
	363	899	-83.1635	40.6366	[391759384002, 390339742001, 390339742003, 390339743001, 390339743003, 390339744001, 391179655003, 391759380001, 391759385002, 391759384004, 391759380002, 391759382003, 390339745002, 391590501003, 391590502003, 391590502004, 391010010002, 391010102011, 391010103005, 391010104001, 391010104003, 391010105001, 391010101004, 391010103002, 391010105003, 391479631004, 390410112002, 391010011001, 391010…	149535
	364	540	-81.8756	40.0231	[390599774003, 390319614002, 391199122004, 391199122003, 391199125003, 391199126001, 391199128002, 391199111004, 391199117001, 391199118004, 391199118003, 391199118001, 391199118002, 391199119003, 391199120003, 391199121001, 391199121002, 391199121003, 391199121004, 391199122002, 390599775002, 391279661003, 391570217003, 391570217004, 391570217005, 391199117004, 391159688003, 391159690004, 391159…	178036
	365	563	-82.4533	40.1454	[390897519004, 390450301001, 390450301004, 390897531003, 390897533001, 390897541014, 391179655001, 390897516001, 390897586001, 390897574002, 390897571002, 390897589003, 390897589002, 390897547004, 390897544004, 390897553002, 390897528003, 390897525002, 390897539002, 390897589005, 390897577001, 390897591001, 390897550001, 390897589001, 390897528001, 390897531002, 390897522001, 390897583002, 390830…	200754
	366	93	-82.5807	39.6578	[390450312002, 390450304003, 390450304001, 390450326001, 390450311002, 390450311001, 390450325003, 390450326004, 390450321001, 390450321002, 390450322001, 390450322002, 390450322003, 390450323001, 390450323002, 390450323003, 390450302001, 390450303001, 390450303002, 390450303003, 390450323004, 390450326003, 391639530003, 391639530002, 390450308001, 390450308002, 390450308003, 390450309001, 390450…	169608
	367	815	-82.914	39.993	[390897562021, 390410123003, 390410117101, 390450304002, 390450328002, 390490093361, 390490013002, 390490093814, 390490102003, 390490007101, 390490077211, 390490093311, 390490059004, 390490037002, 390490087103, 390490093742, 390490069433, 390490018102, 390450306003, 390450306001, 390897568002, 390897553004, 390897556003, 390897559001, 391290212001, 391290212005, 390490087302, 390490075502, 390490…	833743
	368	374	-83.0948	40.0384	[390410115601, 390490079222, 390490079311, 390490083113, 390490063711, 390490067214, 391590503042, 391590504001, 391590505001, 390970404001, 390970404002, 390970411004, 390970402021, 390970411003, 390970402022, 390970401022, 391290214012, 391290214021, 390490070442, 390410115302, 390410115612, 390410114302, 390410104223, 390410105203, 390490068212, 390490001202, 390490004102, 390490062304, 390410…	757381
	369	705	-83.2554	39.3659	[391419562001, 391419562002, 391419569002, 391419568002, 391419568004, 390017702001, 390017701003, 390017701002, 390017701001, 390479264002, 390479258003, 390479262002, 390479262001, 391419558002, 391419556011, 391419556031, 391419567002, 391419558001, 391419560003, 391419561001, 391419566001, 391419563002, 391419557004, 391419566002, 391419568003, 391419558003, 391419558004, 391419559003, 391419…	161469
	370	959	-82.1652	39.1266	[391059645003, 391639531005, 391639531004, 391639532003, 391639531002, 391639531001, 391639531003, 391639530001, 391639532002, 391059644004, 390539541002, 390539538001, 390539541001, 390539535003, 390539536003, 390539535002, 390539535004, 390539536002, 390539536001, 390539540002, 390539537001, 390539540003, 390539535001, 390539539003, 390539540001, 390539539002, 390539540004, 390539539001, 390539…	155762
	371	626	-82.5232	38.4032	[210190303002, 210190309004, 210190306004, 210190303001, 210190311002, 210190302001, 210190311004, 210190311001, 210190313003, 210190305001, 210190303003, 210190307002, 210190312002, 210190311005, 210190310011, 211279304001, 211279304002, 211279302001, 211279301003, 211279303001, 211279301004, 210890404001, 210890402011, 211279303002, 211279301001, 211279302002, 211279301002, 211279305001, 211279…	306458
	372	288	-82.9279	38.8213	[210890405011, 210890407002, 210890405012, 210890405023, 210890407003, 210890406003, 210890405021, 210439604002, 211359301003, 211359301001, 210439604001, 210439603002, 210439605002, 210890407001, 210890406002, 210890405022, 210890405024, 210890406001, 211359302001, 211359302002, 211359302003, 211359301002, 390870506002, 390870507001, 390017705002, 390017701004, 390017705003, 390017705001, 391450…	152520
	373	484	-82.0401	37.7119	[211599501001, 211959317002, 211959314001, 211959315001, 211959316001, 211959317001, 211959314002, 211959315003, 211959315004, 211959316002, 211959318002, 211959317004, 211959315002, 211959314003, 211959315005, 211959317003, 510270101001, 510270102001, 510270102002, 510270101005, 510270101004, 510270103003, 510270102004, 510270101003, 510270101002, 540439557003, 540439557001, 540459569002, 540459…	109066
	374	112	-81.7186	38.3972	[540390136004, 540390137012, 540390003003, 540390108021, 540790207001, 540390115001, 540110108002, 540439554002, 540439554006, 540439554003, 540439558001, 540439554004, 540439554001, 540439555001, 540790207003, 540790206052, 540790206053, 540790206051, 540390113011, 540539551023, 540059586001, 540059582002, 540359637006, 540390008002, 540390137025, 540390107013, 540390020004, 540390102002, 540390…	300119
	375	790	-80.9911	38.0973	[540810015001, 540810014001, 540810008021, 540810012003, 540810014004, 540810008023, 540190203003, 540190202023, 540190205002, 540190205001, 540190207001, 540190208003, 540190201001, 540190204001, 540190207002, 540190201003, 540259505001, 540159580002, 540679506003, 540679506001, 540159580001, 540159580003, 540159579001, 540159581001, 540159581002, 540159579002, 541019701003, 540259502005, 540259…	111035
	376	896	-81.2378	37.5013	[511850201002, 510210402001, 510210401001, 510210402002, 510210401003, 511970502001, 511970502002, 511850211004, 511850208002, 511850207001, 511850203001, 511850202002, 511850208001, 511850202003, 511850202001, 511850202004, 511850201001, 511850211003, 540810006003, 540810006002, 540810015002, 540810013003, 540810015003, 540810011002, 540810005002, 540810008022, 540810011004, 540810009004, 540810…	186075
	377	980	-89.0233	41.2846	[170999636001, 170999636003, 170999637003, 170999638001, 170999638002, 170999638003, 170999639001, 170999631001, 170999631002, 170999631003, 170119647001, 171239612001, 171239612002, 171239612003, 170999622002, 170999641003, 171239611002, 171239611003, 171239615001, 171239611001, 170999619003, 170999630002, 170999630003, 171239615002, 170119650003, 170119650001, 170119651003, 170119650002, 170119…	120717
	378	776	-88.4278	41.1276	[170630006003, 171978840032, 171978840051, 170630002004, 170630002003, 170630006001, 170630005002, 170630007001, 170630005001, 170630002001, 170630001032, 170630008001, 170630009002, 170630009005, 170630007002, 171978834021, 171059607003, 171059607004, 171059609002, 171059603002, 170630002002, 171059607002, 170999624003, 170539616001, 170539616002, 170539616003, 171978840031, 170999637004, 170999…	94959
	379	578	-87.8119	41.0598	[170759504002, 170759504003, 170759504004, 170759505001, 170759505002, 170759505003, 170910106021, 170910106012, 170910124003, 170910120002, 170910107011, 170910123004, 170910107023, 170910120003, 170759506002, 170759506003, 170759509002, 170759504001, 170759501004, 170759502001, 170759502003, 170759505004, 170759502002, 170759505005, 170759506001, 170759503003, 170759503001, 170759501001, 170759…	141109
	380	414	-87.3972	41.5484	[170318285041, 170318279021, 170315501002, 170318262021, 170318262022, 170318262023, 170318262024, 170318285051, 170318279022, 170318279024, 170318280001, 170318280002, 170318281002, 170318281003, 170318281004, 171978838062, 171978838061, 170318279023, 170318281001, 170318257001, 170318285052, 170318285053, 170318285054, 170318285061, 170318285065, 170318285066, 170318259003, 170318260001, 170318…	600841
	381	933	-87.6924	41.5704	[170318245062, 171978835113, 171978838042, 171978835142, 171978836023, 171978835071, 171978835041, 171978838081, 170318253023, 170318299013, 170315305033, 170318241081, 170318245071, 170318245072, 170318253041, 170318241223, 170318285063, 170318287023, 170318293023, 170318294023, 170318241221, 170318255034, 170318255035, 170318255013, 170318255012, 170318258034, 170318253042, 170318241142, 170318…	669745
	382	14	-87.6711	41.7661	[170313102001, 170313102002, 170314005002, 170314804006, 170314804007, 170314805001, 170313511003, 170315603001, 170316603011, 170316711001, 170316911004, 170316203006, 170316009004, 170315808001, 170316203002, 170318436001, 170314603024, 170318388002, 170318347003, 170315611001, 170318237021, 170318238051, 170317201002, 170317103001, 170317104005, 170317112004, 170317109002, 170317110002, 170317…	1485976
	383	566	-87.741	41.9441	[170312909001, 170312909002, 170312909003, 170312909004, 170318387002, 170312608002, 170312609001, 170312609002, 170312610002, 170310814022, 170310609004, 170310402022, 170318152004, 170318126001, 170318150001, 170310301042, 170310307032, 170310701031, 170311406021, 170318018002, 170310307022, 170310608001, 170310609005, 170310631002, 170310633024, 170310630003, 170310701032, 170318321003, 170318…	2325151
	384	839	-88.0728	41.6217	[171978805071, 171978803033, 171978801141, 171978832092, 171978805052, 171978802042, 171978803053, 171978802033, 171978832101, 171978801053, 171978802041, 171978802023, 171978804042, 171978804043, 171978841011, 171978832151, 171978810022, 171978804113, 171978804171, 171978809051, 171978806012, 171978807021, 171978816031, 171978815003, 171978804213, 171978828023, 171978832113, 171978832163, 171978…	738592
	385	950	-88.293	41.7884	[170898520013, 171978803121, 171978803091, 170898523001, 170898522014, 170898545042, 170898545033, 170898528052, 170898534003, 171978803073, 170438465142, 170438465243, 170438465132, 170438465131, 170438465091, 170438465092, 170438413131, 170438465183, 170438465181, 170438465182, 170438465173, 170438465113, 170438465111, 170438416041, 170438464112, 170438464121, 170438416061, 170438465112, 170438…	646380
	386	203	-88.0279	41.9383	[170438413232, 170318033002, 170438420003, 170438411031, 170438409071, 170438413221, 170438413181, 170438414033, 170438453002, 170438425002, 170318043091, 170318047133, 170318046083, 170318046081, 170318036033, 170438413143, 170438402023, 170438433011, 170438408021, 170438413241, 170438426011, 170438461022, 170438436013, 170438426053, 170438427063, 170438439003, 170438438001, 170438433021, 170438…	1077898
	387	360	-87.9474	42.2475	[170318036032, 170318015002, 170318026084, 170318026055, 170318026093, 170318030172, 170318030121, 170318036064, 170318036054, 170318036063, 170318036051, 170318030131, 170318030161, 170318036115, 170318037012, 170318037024, 170978621001, 170978621004, 170978608062, 170978611082, 170978645051, 170978645101, 170978645102, 170978645111, 170978645132, 170978645133, 170978645141, 170978645151, 170978…	839516
	388	653	-88.2986	42.1748	[171118708111, 171118715001, 170318036034, 170318044044, 170318042014, 170318045074, 170318044062, 171118706042, 171118706061, 171118707033, 170978642031, 170898505001, 170898503021, 170898506002, 170898507014, 170898507012, 170898516005, 170898549003, 170898519043, 170978608071, 170978642051, 170978608072, 170898503011, 170898501011, 170898510001, 170898519093, 170898519091, 171118712011, 171118…	600939
	389	207	-85.1094	41.0417	[180030113043, 180030008004, 180030102021, 180030103082, 180030025001, 180030025003, 180030025002, 180030026001, 180030026002, 180030026003, 180030026004, 180030028001, 180030028002, 180030029001, 180010307001, 180010306002, 180010306004, 180030029002, 180030029003, 180030030001, 180030030003, 180030030004, 180030031001, 180030031002, 180030032001, 180010307003, 180010307004, 180010306003, 180030…	474371
	390	773	-85.6965	41.071	[180859627003, 180859614003, 180859619001, 181691024004, 181691026003, 181691026001, 181691027003, 181691027004, 181691027002, 181691027005, 181691027001, 180859621002, 181139723002, 181691028001, 181691023003, 181691025002, 181691023004, 181691025001, 181691028003, 181691026002, 181691023001, 181691026004, 181691022001, 181691024003, 181691024001, 181691022002, 181691022005, 181691022004, 181691…	155288
	391	489	-86.2844	40.8648	[181039528001, 181039524004, 181039525001, 181039525002, 181039522003, 181039522004, 181039524001, 181039524002, 181039521003, 181039522001, 181039523001, 181039522002, 181819587002, 181819587001, 181499538003, 180990208001, 180990203023, 180990203021, 180990208002, 180990208004, 181819581001, 181039521004, 181039521001, 181039520005, 181039524003, 181039520001, 181039529001, 180159593002, 180159…	107491
	392	707	-85.9603	40.4613	[180670102006, 180670002001, 180670002002, 180670003001, 180670003002, 180670003003, 180670004001, 180670004002, 180670004003, 180670005001, 180670005003, 180670005004, 180670014001, 180670105003, 180670002003, 180670009001, 180670013002, 180670103001, 180670103003, 180670007001, 180670106002, 180670005002, 180670101005, 180670103002, 180670105001, 180670101004, 180670102004, 180670104001, 180670…	174277
	393	62	-85.8667	41.6571	[180390019022, 180390017023, 180390008023, 180390012004, 180390024005, 180390016012, 180390008011, 180390015012, 180390015023, 180390029003, 180390019011, 180390021021, 180390021022, 180390022001, 180390022002, 180390022005, 180390022006, 180390023001, 180390023003, 180390024001, 180390024002, 180390024003, 180879703003, 181139722002, 181139722001, 180390007006, 180390022004, 180390012002, 180390…	272444
	394	654	-86.2526	41.663	[181410101001, 181410113024, 181410113023, 181410114061, 181410113051, 181410114033, 181410112011, 181410008002, 181410113061, 181410113052, 181410112022, 181410009002, 181410117023, 181410115041, 181410114032, 181410117025, 181410114042, 181410114062, 181410114051, 181410114052, 181410114063, 181410114053, 181410116012, 181410119002, 181410121001, 181410001002, 181410003013, 181410114041, 181410…	367010
	395	779	-86.3175	42.1237	[260210105001, 260210105002, 260210106001, 260210106002, 260210106003, 260210111001, 260210110001, 260210112004, 261590120005, 261590115004, 261590115005, 261590116001, 261590116002, 260270022002, 260270022003, 260270019005, 260270020004, 260270019001, 260270019002, 260270020002, 260270020001, 260270019003, 260270021002, 261590103002, 261590120003, 261590106002, 261590106001, 261590120002, 261590…	163121
	396	516	-86.8536	41.5777	[181270511022, 180910401003, 180910401002, 180910429001, 180910414001, 180910419005, 180910404002, 180910415003, 180910415001, 180910428001, 180910413001, 180910418003, 180910420001, 180910403001, 180910424005, 180910415002, 180910422001, 180910412002, 180910403003, 180910404001, 180910404003, 180910405001, 180910405002, 180910405003, 180910406001, 180910411001, 180910413002, 180910417003, 180910…	228983
	397	163	-87.0739	40.8958	[181319591004, 180731009022, 180731009011, 180731013001, 180731009021, 180731008002, 180731008003, 180731012004, 180731011002, 180731010003, 180731008001, 180731010004, 181819585002, 181819582003, 181819582001, 181819581002, 181819586001, 181819584002, 181819585003, 181819582002, 181819583001, 181819583002, 181819585001, 181819584001, 181819587003, 181819583003, 181111007003, 181319592002, 181111…	71185
	398	943	-86.8182	40.3572	[181570110003, 181570017002, 181570051011, 181570051021, 181570051012, 181570051023, 181570017004, 181570111002, 181570011003, 181570052003, 181570004003, 181570012001, 181570012002, 181570012003, 181570013001, 181570013002, 181570013003, 181570109021, 181570001001, 181570001002, 181570002001, 181570002002, 181570003001, 181570003002, 181570004001, 181570004002, 181570008002, 181570014001, 181819…	271535
	399	396	-88.3121	39.3175	[170290002002, 170290002003, 170290003002, 170290003003, 170290003004, 170290003005, 170359725002, 170499502001, 170499501001, 170499504002, 170499504001, 170499508003, 170499505003, 170499502002, 170499502003, 170499501002, 170499503002, 170499507002, 171739594003, 171739595004, 171739594001, 171739595002, 170359725001, 170359724003, 170519505001, 171739595003, 171739595001, 171599779003, 171599…	138252
	400	408	-88.2444	40.1351	[170190008001, 170190008002, 170190106042, 170190105002, 170419521001, 170759507002, 170759508002, 170759507003, 170539619002, 170190103002, 170190102042, 170419520002, 170539618004, 170539620001, 170539620002, 170539618003, 170539620003, 170539620004, 170539617003, 170539619001, 170539617002, 171130055022, 170539617001, 170539618001, 170539618002, 170190106012, 170190003022, 170190014001, 170190…	251221
	401	572	-87.5573	40.1558	[170759509001, 170759508003, 170759509004, 171830008001, 171830112002, 171830012002, 171830101001, 171830102002, 171830002001, 171830003001, 171830003002, 171830102003, 171830102004, 171830102005, 171830102006, 171830104002, 171830004002, 171830005001, 171830006001, 171830006002, 171830007001, 171830007002, 171830007003, 171830005002, 171830110002, 171830110003, 171830111003, 171830103003, 171830…	114087
	402	169	-87.36	39.4548	[170450703005, 170450704001, 170230601001, 170230601003, 170230601004, 170230601002, 170230602002, 170230601005, 170230602005, 170230601006, 170230602001, 170230602004, 170230602003, 170450703002, 170450703003, 170450704002, 170450704003, 170450704004, 170450704005, 170450705001, 170450705003, 170450705002, 170450701002, 170450703001, 170450703004, 170450704006, 181670014004, 181670015002, 181670…	214819
	403	523	-87.5511	38.6756	[171859573003, 171859574001, 171859574002, 171859573002, 170479569001, 171599781001, 171599780001, 171599779002, 171599779001, 171599783001, 171599783002, 171599783004, 171599782002, 171599781002, 171859575001, 171018811004, 171018807004, 171018808003, 171018808002, 171018811001, 171018808005, 171018807003, 171018807001, 171018807002, 171018808004, 171018808001, 171018809001, 171018809002, 171018…	145452
	404	794	-86.7417	38.4878	[180939513003, 180939513004, 180939512003, 180939507005, 180939507004, 181239522001, 181239522002, 181239522003, 180379533002, 180279543004, 180279545003, 180279545004, 180279543002, 180279543001, 180279545005, 180279545002, 180279546001, 180279546004, 181759674004, 181759674002, 181759673003, 181239522004, 181259539001, 181259539002, 181259539003, 181179513001, 181179515003, 181179517002, 181179…	121607
	405	328	-86.5684	39.1327	[180939504002, 180939505002, 180939511002, 180939508001, 180939504003, 180939512002, 180939506001, 181050009033, 181050009031, 181050009041, 181050009042, 181050009043, 181050010011, 181050011033, 181050012003, 181050013013, 181050013033, 181050009012, 181050010013, 181050010022, 181050011011, 181050011012, 181050011021, 181050005022, 181050005023, 181050013042, 181050016001, 181050016002, 181050…	248399
	406	713	-86.5492	39.7915	[181095102023, 181095104023, 180632101032, 180632101031, 180632107002, 180632101022, 180632102024, 180632106041, 180632106062, 180632105011, 180632107001, 180632108021, 180632109001, 180632109002, 180632109003, 181339564004, 180632101023, 181339566001, 181339564001, 181079575003, 181079575001, 181079574002, 181095102022, 181095107024, 181095104012, 181095104013, 181095104022, 180632105012, 180632…	226775
	407	45	-86.1674	39.7357	[181095102021, 180973812011, 180973904023, 180973901013, 180973812041, 180973812051, 180973810011, 180973512002, 180973904042, 180973703021, 180973806003, 180973542002, 180973804021, 180973810013, 180973904041, 180973419032, 180973536004, 180973703022, 180973550003, 180973549002, 180973554003, 180973555002, 180973612003, 180973556001, 180973559003, 180816106044, 180973101101, 180973403005, 180973…	836639
	408	951	-86.0409	39.9091	[180594108004, 180594108002, 180594108003, 180118106042, 180973201083, 180973201051, 180973201091, 180973214004, 180973201061, 180973209021, 180973202032, 180973203013, 180973203031, 180973301052, 180973202042, 180973308031, 180973604011, 180973603021, 180973604012, 180973601022, 180973602012, 180973608002, 180973101043, 180973101061, 180973308033, 180973308041, 180973301033, 180973301081, 180973…	708614
	409	368	-85.4508	40.1853	[180350026023, 180350027002, 180350027005, 180350027006, 180350027004, 180350016003, 180350015002, 180350020005, 180350013002, 180350023012, 180350025003, 180350010003, 180350027003, 180350007001, 180350024011, 180350024023, 180350023021, 180350008003, 180350006001, 180350026012, 180350026015, 180350022003, 180350025004, 180350022001, 180350029001, 180350027001, 180350028001, 180350009021, 180350…	318660
	410	844	-84.9143	39.7519	[181770002003, 181770005001, 181770005002, 181770005003, 181770006002, 181770007001, 181770002001, 181770007002, 181770007003, 181770008001, 181770008002, 181770009002, 181770010001, 181770011001, 181770101001, 181770101003, 181770102001, 181770103003, 181770104001, 181770104003, 181770106001, 181770106002, 181770106003, 181770106004, 181770108001, 181770105002, 181770104004, 181770106005, 181770…	180168
	411	311	-85.5516	39.5018	[181457106013, 181457104002, 181457105001, 181457105002, 181457107001, 181457107002, 181457108001, 181457108002, 181457108003, 181457108004, 181457107003, 181399743003, 180659767002, 181457108005, 180659767003, 180659767001, 180659768004, 181457101003, 181457103003, 181457106014, 181457101001, 181457109003, 180419542002, 181399742003, 181399742002, 181399743002, 181399741003, 181399744002, 181399…	107430
	412	1002	-85.8889	39.0593	[180050111001, 180050115002, 180050109003, 180050105004, 180139746002, 180719681002, 180719681003, 180719683004, 180719680004, 180719680001, 180719679012, 180719682003, 180719678003, 180719675002, 180719677003, 180719676003, 181439670003, 180799603021, 181457109001, 180816114005, 181759673002, 181759673001, 181759673004, 181759672001, 181439670004, 181439671003, 180719676004, 180719680002, 180719…	189492
	413	734	-85.1798	38.8649	[181559658001, 181559659002, 181559658003, 181559657001, 181559659001, 181559658002, 181559657003, 181559657002, 181159657002, 181159657003, 181159658002, 181159658003, 181159658001, 180779666001, 180290805002, 180290805003, 180290805004, 180290801012, 180290804001, 180290806004, 180799602003, 181379689002, 181379686001, 181379684002, 181379687003, 181379689004, 181379688001, 181379684004, 181379…	127436
	414	25	-83.9461	38.9004	[212019701001, 212019701002, 210239503003, 210239503004, 210239501001, 210239501002, 210239502001, 210239503002, 210239503001, 211819601002, 210699203002, 211619601001, 211619605001, 211619603003, 211919303001, 211919303005, 211919301003, 211919303003, 211919303004, 211919301002, 211919303002, 210239502002, 211619602001, 211619604003, 210979501001, 211359303001, 210370520021, 211619602003, 211619…	193873
	415	154	-84.5351	39.1092	[181159657001, 180290802021, 180290802023, 180290803003, 180290803005, 180290804002, 180290804003, 180290805001, 180290802022, 180290801042, 180290801041, 180290801031, 180479696003, 180290803004, 180290803001, 180290803002, 180290802024, 180290804004, 180290801033, 180290801032, 210370501001, 210370525003, 210370505001, 210370505003, 210370506001, 210370506002, 210370511013, 210370512001, 210370…	1129209
	416	618	-84.4085	39.3438	[391650315004, 390170111231, 390170006003, 390170146001, 390170111303, 390170111253, 390170111251, 390170112001, 390170136004, 390170109082, 390170109083, 390170146002, 390170005002, 390170111173, 390170111164, 390170113002, 390170147003, 390170147001, 390170112003, 390170113001, 390170002002, 390170109064, 390170109062, 390170003002, 390170011005, 390170109033, 390170109032, 390170110033, 390250…	766853
	417	759	-83.7729	40.001	[390230024041, 390230024031, 390230026051, 390230024042, 390230007002, 390230025011, 391590503011, 390210105003, 390210105004, 390210106001, 390210106002, 390230004003, 390230012004, 390210110011, 390230015002, 390230028003, 390230037005, 390230006004, 390230015004, 390230030023, 390230016003, 390230011011, 390230012002, 390230015005, 390230013001, 390230019001, 390230006003, 390230037004, 390230…	237120
	418	380	-84.1588	39.7404	[390230027011, 390230030011, 390230029011, 390230029021, 390230027023, 390230027012, 390230029022, 390230029024, 390230027021, 390230027013, 390230029012, 390230029023, 390230029025, 390230027022, 390230029013, 390230029014, 391354301002, 391130025001, 391130025002, 391130025003, 391130025005, 391130026004, 391130027001, 391130027002, 391130028001, 391130703003, 391130704001, 391130705001, 391130…	817634
	419	86	-84.425	40.2238	[180759629002, 180759629001, 180759628002, 180759628003, 181359514001, 181359516003, 181359516004, 181359516001, 181359516002, 390375550007, 391079677003, 391079674002, 391079676002, 391079675002, 390110412011, 390110412012, 390375001002, 391499718004, 391499720001, 391499721003, 391499717001, 391499715003, 390110409003, 390110410003, 390375501002, 390375101002, 390375201001, 390375201003, 390375…	215608
	420	441	-84.166	40.736	[390910041003, 390910040002, 390910040003, 390110411003, 390030110001, 390030110002, 390110404001, 390110404002, 390110404003, 390110404004, 390110404005, 390110406001, 390110412021, 390110412022, 390110406002, 390110406003, 390110412024, 390110412025, 390110403003, 390110412023, 390650004004, 391499714002, 391610208002, 391610208003, 391610208004, 390110411001, 391079672001, 391079672003, 390650…	223191
	421	423	-83.1092	43.6299	[261570002002, 261570006001, 260639506002, 260639506003, 260639507002, 260639507003, 260639508001, 260639508002, 260639508003, 260639508004, 260639508005, 260639509001, 260639509003, 260639512001, 260639509004, 260639510002, 260639510003, 260639510004, 260639511001, 260639511002, 260639511003, 260639512004, 260639502002, 260639509002, 261570010002, 260639507001, 261570001001, 261570001004, 261570…	92228
	422	533	-82.5754	42.9524	[261476320004, 261476230003, 261476250002, 261476346002, 261476373001, 261476420002, 261476470002, 261476502001, 261476373002, 261476511002, 261476311001, 261476460003, 261476480002, 261476371001, 261476200003, 261476460001, 261476280002, 261476572003, 261476200002, 261476320001, 261476220002, 261476200005, 261476571001, 261476420003, 261476210002, 261476371003, 261476200004, 261476210003, 261476…	199147
	423	345	-83.7227	42.2671	[261614464002, 261614046001, 260937408002, 260937409001, 261614162002, 261614200001, 261614200002, 261614202001, 261614202002, 261614211001, 261614222001, 261614222002, 261614222003, 260937416011, 260937416012, 261251392003, 261158305003, 261158306001, 261158306002, 261158306003, 261158307001, 261158307002, 261158307003, 261158308001, 261158308004, 261614134011, 261614211003, 261614054003, 261614…	467947
	424	358	-82.9593	42.5095	[261635041003, 261635042001, 261635042002, 261635043002, 261635044001, 261635044003, 261635055002, 261635047001, 261635122001, 261635123002, 261635124001, 261635126001, 261635126003, 261635126004, 261635132001, 261635132002, 261635132003, 261635133002, 261635133001, 261635137002, 261635154002, 260992625002, 260992309002, 260992309003, 260992309004, 260992309005, 260992310001, 260992310003, 260992…	1018618
	425	511	-83.1528	42.417	[261635068004, 261635068001, 261635068002, 261635069004, 261251812005, 261251812002, 261635553001, 261635554001, 261635554002, 261635554003, 261635555001, 261635364002, 261635385003, 261635403002, 261635411001, 261635439001, 261635407001, 261635407002, 261635407003, 261635407004, 261251724002, 261251614002, 261251734001, 261251580004, 261251977021, 261251712002, 261251704001, 261251582002, 261251…	945319
	426	525	-83.2521	42.2216	[261158312004, 261158304001, 261158317004, 261158301001, 261158302001, 261158302002, 261158302004, 261158303001, 261158303002, 261635462002, 261158303003, 261158304003, 261158304004, 261158305001, 261158312005, 261158312001, 261158313001, 261158313002, 261158313003, 261158313004, 261158313005, 261158316001, 261158316002, 261635991004, 261635722002, 261635786001, 261635766002, 261635840003, 261635…	575936
	427	955	-83.4119	42.4288	[261251371004, 261635549001, 261635551003, 261635551004, 261635555002, 261251349002, 261251361012, 261251361021, 261251366004, 261251349001, 261251674002, 261251377001, 261251574001, 261251340004, 261251565001, 261251565002, 261251565003, 261635548003, 261635556001, 261635564002, 261635564003, 261635566002, 261635567001, 261635567002, 261635573002, 261635568001, 261635568002, 261635569001, 261635…	749263
	428	1	-83.275	42.7003	[261251912004, 261251936002, 261251275003, 261251270001, 261251231002, 261251256002, 261251262001, 261251262002, 261251200001, 261251907002, 261251946003, 261251414003, 261251274001, 261251445001, 261251966001, 261251283001, 261251426003, 261251504001, 261251435001, 261251413004, 261251560002, 261251200002, 261251203001, 261251222002, 261251224001, 261251224002, 261251227001, 261251227002, 261251…	582883
	429	811	-83.6611	43.0388	[260490133012, 260490134011, 260490028001, 260490135001, 261450131002, 261251240002, 261251240003, 261251245004, 261251245001, 261251230002, 261251231001, 261251230001, 260873320002, 260490119021, 260490119022, 260490119023, 260490120032, 260490120061, 260490120062, 260490120063, 260490120071, 260490120092, 260490121003, 260490134013, 260490122013, 260490123101, 260490123112, 260490125011, 260490…	464112
	430	177	-83.9647	42.7364	[260937121011, 260937126011, 260937422022, 260937103002, 260937411002, 261251256001, 260490128011, 260490128022, 260490130012, 260937105001, 260490130021, 260490130022, 260490131112, 260490131132, 260490132041, 260490132044, 261550318003, 261550318001, 261550319001, 261550319003, 261550304003, 260490130011, 260490130023, 260490131121, 260490131122, 260490131131, 260937221001, 260937336022, 260937…	232621
	431	725	-83.5906	41.6717	[261158338002, 261158337003, 261158322002, 261158331002, 261158316003, 261158339002, 261158314003, 261158328003, 261158336001, 261158319002, 261158332002, 261158310001, 261158332001, 261158335001, 261158308002, 261158308003, 261158309002, 261158310002, 261158314004, 261158314005, 261158315003, 261158315001, 261158327002, 261158328001, 261158328002, 261158328004, 261158330004, 261158331003, 261158…	651277
	432	168	-83.6081	41.1431	[390630003006, 390630004004, 390630002001, 390630003002, 390630010001, 390630003005, 390630010003, 390630003001, 390630001001, 390630001002, 390630001003, 390630002003, 391730213001, 391730214001, 391730215001, 391730215002, 391730216002, 391730216004, 391730217011, 391730217021, 391730217022, 391730217023, 391730217024, 391730217025, 391730219022, 391730219021, 391730219013, 391730219011, 391730…	178482
	433	865	-84.3934	41.413	[260910619001, 260910619003, 260910619004, 260910619005, 260590511001, 260590511002, 260590511003, 260590511004, 260590512003, 391719501001, 391719506005, 391719507002, 391719507003, 391719507004, 391719508002, 391719509002, 391719506004, 390399588003, 390399588004, 390399584003, 390690004001, 391719509003, 391719505004, 391719504002, 391719503004, 390510406002, 390510408003, 391370302002, 391370…	146536
	434	804	-84.3569	42.1227	[260590504001, 260590508001, 260750060003, 260750060004, 260750051002, 260750052001, 260750052003, 260750053011, 260750053021, 260750053022, 260750054001, 261614470001, 260750011002, 260750010001, 260650060012, 260750063043, 260750063032, 260750063031, 260750064011, 260750064012, 260750064021, 260750064022, 260750064023, 260750064024, 260750064026, 260750064027, 260750065001, 260750065002, 260750…	265736
	435	90	-84.5491	42.7268	[260450214022, 260450203042, 260450210011, 260450210023, 260650035001, 260650044901, 260650001002, 260650007001, 260370108023, 260370112003, 260370112001, 260370108012, 260370101051, 260450204043, 260450204021, 260450204022, 260450204023, 260450205002, 260450205003, 260450206022, 260450206012, 260450206011, 260450211003, 260450212011, 260450212012, 260450212021, 260450212022, 260450213011, 260450…	457893
	436	384	-85.6171	42.2597	[260150104012, 260770001002, 260770015042, 260770061032, 260770019052, 260770019053, 260770061031, 260770061021, 260770061023, 260770027003, 260770030042, 260770022024, 260770029042, 260770003001, 260770015071, 260770006005, 260770010003, 260770020051, 260770016031, 260770005001, 260770028022, 260770020031, 260770017012, 260770006001, 260770019063, 260770005002, 260770010005, 260770018012, 260770…	354513
	437	427	-85.11	42.3523	[260450210012, 260450210021, 260450210022, 260770026015, 260450206021, 260450207001, 260450211002, 260450207003, 260450208001, 260450208002, 260450208003, 260450209023, 260450209021, 260450211001, 260450207002, 260250023002, 260250024002, 260250025001, 260250025002, 260250025003, 260250025004, 260250027001, 260250027002, 260250027003, 260250036003, 260250037001, 260250037002, 260250037003, 260250…	196349
	438	981	-85.1298	41.6732	[180330205003, 180879705001, 180879706002, 180879707002, 180879707003, 181139721001, 181139720002, 181519711003, 180330204003, 180330204005, 181519713001, 181519716004, 181519709002, 181519714002, 181519714003, 181139724004, 181139725001, 181139725002, 181519711001, 181519712002, 181519714004, 181519716001, 181519716002, 181139719002, 181139719003, 181139721002, 181139718004, 181139718003, 181139…	179866
	439	365	-85.6596	42.9543	[260810148061, 260810148062, 260810148071, 260810148072, 260810148073, 260810005001, 260810029002, 260810147012, 260810147013, 260810147031, 260810147041, 260810147042, 260810148031, 261390244003, 261390201002, 260810148032, 260810148042, 260810148043, 260810148052, 260810148053, 260810114064, 260810114062, 260810109034, 260810127014, 260810127022, 260810127031, 260810109033, 260810138012, 260810…	730166
	440	864	-86.0578	42.7716	[261390230022, 261390257001, 261390251004, 261390257006, 261390220012, 261390222034, 261390213011, 261390222062, 261390230012, 260050308004, 261390219011, 261390222033, 260050310001, 260050310003, 260050310005, 260050311005, 260050311001, 261390231004, 261390257004, 261390222031, 261390222035, 260050324021, 260050303001, 261390213012, 261390220013, 261390220023, 261390220011, 261390221051, 261390…	220231
	441	240	-86.2042	43.2731	[261390209001, 261390204003, 261399900000, 261210005001, 261210019012, 261210025003, 261390206003, 261210006012, 261210012003, 261270103001, 261270106001, 261270104002, 261270104003, 261279900000, 261270103002, 261270103004, 261270103005, 261270104001, 261270104004, 261270105003, 261270106002, 261210017003, 261210013003, 261210042003, 261390232001, 261210012001, 261210008004, 261210020001, 261210…	264456
	442	693	-86.2612	44.1668	[261010001003, 261059505003, 261059506004, 261059508003, 260190004002, 260190005003, 261010007002, 261270105001, 260859601001, 261010002001, 261270108002, 260859612001, 260859612002, 260859601002, 261059503002, 261059505001, 261059900000, 261010006001, 261010005003, 261010005001, 261010008004, 260190003001, 260190005002, 260190005001, 260190004001, 260190003002, 260199900000, 261010008003, 261010…	67864
	443	514	-85.5999	44.7448	[261139601002, 260099606003, 260099900000, 260555501011, 261653801003, 260555512002, 260555507004, 260555501022, 260555501021, 260555507001, 260555501012, 260559900000, 260555504003, 260555503003, 260555507002, 260555508003, 260555511002, 260555511003, 260555511001, 260555512001, 260555512003, 260555513001, 260555513002, 260555513003, 260555514002, 260555514001, 260555506003, 260555504002, 260555…	152475
	444	860	-85.3894	43.9359	[261139601004, 261339703001, 261339706003, 261139603002, 260350004001, 261339704001, 261339706002, 261339706004, 261339705001, 261653808002, 261339706001, 261339704004, 261339705002, 261239707001, 261079608003, 261139602001, 261139602003, 261139602002, 261139601003, 260859611003, 260859611004, 260859611002, 261653807002, 261653807003, 261079603002, 261079604002, 261079604003, 261079605001, 261079…	116330
	445	433	-84.7285	43.5918	[260570003004, 260739402003, 260739401002, 260739404003, 260739405001, 260739403003, 260739403001, 260730002002, 260730004002, 260739406002, 260730002003, 260730003003, 260730003002, 260730009001, 260730005001, 260350013001, 261112917003, 261112917001, 260730007002, 260739402004, 260570004001, 260350013003, 260570008002, 260570007004, 260570005004, 260570007002, 260570006003, 260739404002, 260730…	153661
	446	135	-85.182	43.1264	[261179711003, 260670301002, 260810101012, 260810101013, 260810101021, 260810101022, 260810120032, 260810120041, 260810120042, 260810108013, 260810108021, 260810108022, 260810108023, 260810109021, 260810109022, 260810109023, 261179711001, 260670316003, 260670319001, 260670321003, 260670303002, 260670319002, 260670316002, 260679822001, 261079610003, 261079610004, 261179711002, 260670321002, 260810…	147466
	447	828	-83.9489	43.4635	[261450119011, 261450103042, 261450126003, 261450106002, 261450007002, 261450002001, 261450020002, 261450117021, 261450110002, 261450015002, 261450103031, 261450104024, 261450001001, 261450010003, 261450010004, 261450010006, 261450117022, 261579900000, 261450104034, 261450008003, 260490126011, 260490126012, 261450104033, 261570003004, 261570003002, 261450103021, 261450105022, 261450105023, 261450…	284655
	448	284	-84.1888	43.7883	[261112910001, 261112910004, 261299509003, 260119705001, 260119704001, 260119900000, 261299509001, 260510003002, 261112909005, 261112916011, 260119705003, 260119705005, 261299509002, 260510007001, 260510009001, 260172856001, 260172856002, 260119703001, 260510003001, 261450122001, 260172861006, 260172862002, 260172862003, 260172862001, 260172863001, 260172863002, 260172863003, 260172862004, 260510…	131134
	449	668	-84.4536	44.4569	[261439703003, 261439705001, 261439706002, 261439707001, 260399604001, 261439707002, 261439712001, 261439712004, 261439712003, 261439710002, 261439710003, 261439711001, 260399605001, 261439711002, 261439706001, 261139604003, 261139601001, 261439702001, 260399604002, 260399602003, 260399603001, 261439704001, 261359703002, 261359705001, 261359704002, 261359704001, 261359704003, 261359705002, 261359…	73504
	450	252	-83.5074	44.7934	[261419506002, 261419506001, 261419505003, 261359702021, 260070008002, 260070003004, 260019701002, 260019705002, 260010001001, 260010001002, 260070009001, 260690002001, 260690001001, 260690003003, 260690009002, 260690004003, 260690004001, 260690001003, 260690002002, 260690009001, 260690002003, 260690003001, 260690006001, 260690007002, 260690006002, 260690001002, 260690003002, 260690008001, 260690…	68901
	451	76	-84.988	45.1966	[260290009001, 261379503004, 261379505003, 261379505002, 261379503002, 260290014001, 260479708002, 260479701002, 260290001002, 260290003002, 260290004001, 260290004002, 260290005001, 260290015002, 260290008001, 260479703003, 261379503003, 261379506002, 261379506004, 260479702003, 260479705002, 260479706002, 261379505001, 260290010003, 260290011001, 260290009002, 260290010002, 260290012001, 260290…	106352
	452	1015	-84.2715	45.4492	[261199104001, 261419504002, 260319604004, 260319601001, 260319605001, 261419501002, 261419504003, 260319900000, 261379501002, 261419501001, 260339711001, 260979505001, 260339711002, 260339901000, 260319606002, 260319607002, 260319603003, 260319604002, 260319607001, 260319601002, 260319607003, 260319608001, 260319608003, 260319602001, 260319602003, 260319604003, 260319606001, 260319602002, 260319…	41639
	453	434	-84.7155	46.3105	[260959602001, 260959601001, 260959800001, 260979505003, 260339704003, 260339707002, 260339704001, 260339703001, 260339701001, 260979900000, 260339707001, 260339710001, 260339702002, 260339706003, 260339708004, 260339708002, 260339801001, 260339803001, 260979504001, 260979504003, 260979501002, 260979501001, 260979503001, 260979505002, 260979502001, 260979503002, 260979505004, 260979502002, 260979…	54134
	454	102	-81.731	26.2243	[120210101051, 120210101021, 120210101062, 120710503071, 120710503081, 120710503082, 120710503121, 120710503101, 120710503102, 120710504001, 120710504002, 120710504003, 120710504004, 120710504005, 120710505001, 120710505002, 120710505003, 120710506011, 120710506021, 120710602021, 120710603001, 120710403084, 120710501042, 120510003003, 120210001021, 120210001022, 120210001011, 120210001012, 120210…	429966
	455	735	-81.8943	26.6622	[120150201011, 120270104032, 120270104031, 120710208006, 120710101054, 120710101055, 120710101052, 120710301002, 120710301003, 120710302025, 120710101021, 120710101022, 120710101024, 120710101025, 120710101026, 120710101031, 120710101033, 120710101034, 120710303002, 120710303001, 120710401231, 120710101035, 120710101036, 120710102012, 120710102015, 120710102016, 120710102017, 120710102043, 120710…	782372
	456	621	-81.5689	27.467	[120559613022, 120559610001, 120559617004, 120559616021, 120559614002, 120559611001, 120559602001, 120559602003, 120559602004, 120559603001, 120559603002, 120559603004, 120559603005, 120559604001, 120559604002, 120559604003, 120559604004, 120559605022, 120559606022, 120270103011, 120270104041, 120270104062, 120270103021, 120270101011, 120270101022, 121050154051, 121050158012, 121050158011, 120559…	179169
	457	185	-81.4949	28.1668	[121050128042, 121050142012, 121050142032, 120970413001, 120970432041, 120970432051, 120970425001, 120970434002, 120970434003, 120970434004, 120970435002, 120970435003, 121050124051, 121050124062, 121050124061, 121050126021, 120970427021, 120970426011, 120970409022, 121050125023, 121050126012, 121050126011, 121050141241, 121050141233, 120970426021, 121050141232, 121050140032, 121050140012, 121050…	558445
	458	393	-81.9597	28.0553	[121050103002, 121050108001, 121050109001, 121050109002, 121050110001, 121050110002, 121050116041, 121050115013, 121050118222, 121050118341, 121050118212, 121050106032, 121050153013, 121050123041, 121050122062, 120570125011, 120570125012, 120570125014, 120570126001, 120570126002, 121050153011, 121050132001, 121050146001, 120570125041, 120570130041, 120570130042, 121050135001, 121010330051, 121010…	554717
	459	637	-82.6335	28.2965	[121030273104, 120530412031, 120530409082, 120530409063, 120530409052, 120530409051, 120530409053, 121010310091, 121010310092, 121010302031, 121010302041, 121010309011, 120570115092, 120530416002, 121010312031, 121010317043, 121010312032, 121010312042, 121010312051, 121010312052, 121010312053, 121010312061, 121010313012, 121010313023, 121010316012, 121010316031, 121010316042, 120570115093, 121010…	527164
	460	82	-82.4162	27.9929	[120570123033, 120570123041, 120570123042, 120570124011, 120570124012, 120570124013, 120570124014, 120570124021, 120570124022, 120570001021, 120570108112, 120570108163, 120570057005, 120570106003, 120570104024, 120570120012, 120570110102, 120570110101, 120570102055, 120570102053, 120570110161, 120570110141, 120570123043, 120570102094, 120570025004, 120570141172, 120570141181, 120570108183, 120570…	1300478
	461	302	-82.7235	27.8767	[121030248041, 121030269132, 121030254171, 121030279011, 121030261022, 121030201064, 121030201061, 121030202022, 121030202023, 121030202021, 121030261021, 121030201062, 121030245071, 121030203022, 120570072002, 121030263001, 121030263003, 121030263004, 121030263005, 121030266012, 121030266021, 121030266022, 121030267012, 121030267014, 121030267021, 121030268041, 121030268042, 121030271061, 121030…	908851
	462	327	-82.4925	27.3182	[121150005023, 121150005012, 121150005021, 121150005022, 121150027201, 121150027202, 121150026023, 121150027112, 121150027191, 121150027213, 121150027211, 121150004062, 121150004071, 121150004072, 121150007004, 121150008012, 121150008013, 121150027231, 121150027242, 121150008022, 121150008023, 121150011013, 121150011014, 121150012013, 120810011042, 120810012021, 120810012022, 120810012031, 120810…	762246
	463	999	-82.4227	28.782	[121199104011, 121199106011, 121010324022, 120174502013, 120174502012, 120174502023, 120174503022, 121199104021, 121199106021, 121199110001, 121199106013, 120174504002, 120174505004, 120174505003, 120174506021, 120174510005, 120174511023, 120174511022, 120174512002, 120174512001, 120174517002, 120174507024, 120174509021, 120830027023, 120174507022, 120174508002, 120174508003, 120174510003, 120174…	226288
	464	785	-82.113	29.1939	[120830007011, 120830024022, 120830009021, 120830002003, 120830027011, 120830023011, 120830001002, 120830026011, 120830009012, 120830003021, 120830024021, 120830001003, 120830006011, 120830022012, 120830026023, 120830002004, 120830018001, 120830006013, 120830002002, 120830003011, 120830006012, 120830007013, 120830012051, 120830010042, 120830024012, 120830026012, 120830004024, 120830005022, 120830…	328237
	465	4	-81.8286	28.796	[120830007012, 120830007023, 120830007022, 120690312021, 120690305031, 120690305023, 121199117012, 121199115001, 121199117021, 121199108003, 121199117011, 121199113011, 121199105001, 121199103004, 121199113012, 121199117022, 121199108002, 120690313011, 120690307022, 120690306022, 121199117023, 121199109001, 121199103001, 121199113013, 120950179021, 120690305021, 120830006052, 120830006043, 120830…	399160
	466	304	-82.4736	29.7323	[120010010005, 120010011001, 120010011002, 120010012011, 120010012031, 120010012021, 120010017011, 120010017012, 120010017021, 120010017022, 120010018012, 120010018021, 120010018022, 120010018031, 120010018032, 120010017023, 120010018051, 120010018061, 120299701024, 120299701022, 120299701023, 120299701025, 120010018064, 120010019021, 120010019022, 120010022021, 120010022022, 120010022023, 120010…	401324
	467	689	-81.5905	30.3573	[120310161001, 120310161002, 120310161003, 120310161004, 120310163001, 120310163002, 120310164001, 120310164002, 120310164003, 120310164004, 120310164005, 120310165001, 120310165002, 120310165004, 120310166011, 120310168051, 120310168061, 120310168062, 120310028023, 120310143112, 120310162002, 120310143261, 120310143281, 120310143282, 120310115003, 120310141011, 120310115002, 120310116001, 120310…	838965
	468	144	-81.8039	30.1714	[120310168031, 120310123002, 120310129002, 120310119013, 120310119014, 120310119022, 120310119023, 120310119031, 120310120001, 120310120002, 120310121002, 120310122001, 120310122002, 120310122003, 120310168032, 120310168041, 120310135221, 120310122004, 120310123003, 120310124001, 120310124002, 120310124003, 120310125001, 120310125003, 120310125004, 120310126011, 120310126021, 120310126022, 120310…	527978
	469	834	-81.4155	29.6611	[121090204002, 121099902000, 121079800001, 121079507004, 121079507003, 121079509005, 121079501001, 121090212062, 121090210042, 121090214053, 120839801001, 121090203002, 121090214041, 121090214032, 121090210022, 121090205002, 121090212061, 121090203001, 121090214031, 121090212031, 121090204001, 121090205001, 121079508002, 121079508004, 121079505001, 121079508001, 121079511001, 121079501003, 121079…	272414
	470	282	-81.0164	29.167	[121270825061, 121270825062, 121270825071, 121270818002, 121270818003, 121270819001, 121270819002, 121270820001, 121270820002, 121270820003, 121270821001, 121270821002, 121270821003, 121270821004, 121270821005, 121270822012, 121270822013, 121270822021, 121270823012, 121270824011, 121270824041, 121270824042, 121270824052, 121270824053, 121270824054, 121270824061, 121270824101, 121270824102, 121270…	302553
	471	650	-81.2807	28.9012	[121270904005, 121270902021, 121270902022, 121270902023, 121270902024, 120690301021, 121170212012, 121170207012, 121170209031, 121170205003, 121170211001, 121170210002, 121170201012, 121170202011, 121170202012, 121170203012, 121170204011, 121170204012, 121270910133, 121270901011, 121170211002, 121270910051, 121270901021, 121170208054, 121170208063, 121170208064, 121170208072, 121170209011, 121170…	355674
	472	855	-81.3695	28.5903	[120950167331, 120950178061, 120950178071, 120950178081, 120950179024, 120950179011, 120950180001, 120950181001, 120950183004, 120950184001, 120950132012, 120950152022, 120950152023, 120950153001, 120950153003, 120950147013, 120950147014, 120950154021, 120950154022, 120950155012, 120950147021, 120950155013, 120950156011, 120950156012, 120950157011, 120950157021, 120950157022, 120950158011, 120950…	1543337
	473	450	-80.6868	28.2415	[120090665002, 120090645002, 120090610022, 120090664003, 120090716004, 120090697001, 120090697002, 120090698011, 120090698012, 120090698021, 120090698022, 120090698023, 120090699011, 120090699012, 120090699021, 120090699022, 120090713011, 120090713351, 120090713352, 120090713362, 120090713361, 120090713363, 120090713221, 120090713222, 120090713223, 120090651222, 120090651224, 120090651232, 120090…	561089
	474	127	-80.8356	26.9486	[120939104011, 120559615001, 120990083021, 120990083022, 120990081012, 120990081013, 120990081021, 120990082012, 120990082011, 120990082021, 120990082032, 120990082022, 120990082031, 120510001001, 120510001004, 120510002002, 120510002003, 120430002003, 120430003003, 120430001002, 120430002005, 120430001001, 120430002001, 120430002004, 120430003001, 120990083011, 120850018012, 120990081011, 120510…	105011
	475	462	-80.3456	27.4114	[121113802002, 121113803004, 121113803005, 121113803001, 121113803002, 121113803003, 121113803006, 121113804001, 121113804004, 121113804005, 121113804002, 121113804003, 121113805001, 121113805004, 121113805005, 121113805002, 121113805006, 121113806003, 121113819001, 120610507023, 120610507024, 120610507031, 121113814012, 120610506011, 120610506021, 120610506022, 120610506023, 120610506024, 120610…	565330
	476	237	-80.1239	26.7393	[120990028003, 120990028004, 120990031011, 120990031013, 120990031022, 120990031023, 120990032011, 120990032012, 120990032021, 120990032022, 120990034002, 120990035041, 120990035071, 120990035072, 120990035091, 120990078082, 120990029001, 120990030001, 120990030002, 120990031012, 120990033001, 120990034003, 120990037001, 120990037004, 120990038001, 120990038002, 120990038003, 120990039012, 120990…	816689
	477	752	-80.1245	26.4392	[120110103053, 120990058101, 120990058102, 120990058111, 120990058112, 120990058122, 120990058132, 120990058133, 120990058141, 120990058142, 120990058152, 120990058163, 120990058164, 120990058172, 120990059031, 120990059032, 120990059033, 120990059034, 120990059161, 120990059163, 120990059172, 120990059212, 120990058151, 120990059332, 120990059361, 120990059213, 120990059221, 120990059222, 120990…	629005
	478	965	-80.2045	26.1851	[120110302014, 120110427003, 120110428001, 120110428002, 120110428004, 120110429001, 120110429002, 120110431001, 120110431002, 120110431003, 120110425001, 120110426001, 120110426002, 120110426003, 120110427002, 120110203111, 120110203121, 120110203131, 120110303021, 120110303022, 120110304011, 120110602063, 120110203141, 120110203151, 120110203152, 120110203161, 120110203162, 120110203181, 120110…	1170351
	479	30	-80.2205	25.9698	[120860038041, 120860038042, 120860038044, 120860038034, 120860038043, 120860039112, 120111103072, 120860002192, 120860005011, 120860004021, 120860002093, 120860099063, 120860001302, 120860001262, 120860001252, 120860038015, 120860100123, 120860100122, 120860100012, 120860098071, 120860099014, 120860099013, 120860100011, 120860100112, 120860124003, 120860119003, 120860100161, 120860100152, 120860…	1210447
	480	967	-80.2551	25.7931	[120860076063, 120860039161, 120860039151, 120860039061, 120860039133, 120860023004, 120860022023, 120860024042, 120860024041, 120860024031, 120860024021, 120860022024, 120860024022, 120860026001, 120860027036, 120860027021, 120860027022, 120860028001, 120860029001, 120860029002, 120860029003, 120860030012, 120860030013, 120860030031, 120860030033, 120860030042, 120860031001, 120860031002, 120860…	1310985
	481	535	-80.4075	25.5876	[120879708003, 120860176001, 120860087013, 120860114014, 120860114011, 120860111013, 120860110071, 120860110072, 120860199001, 120860200003, 120860200004, 120860200005, 120860200006, 120860201003, 120860199005, 120860106103, 120860106131, 120860175002, 120860175001, 120860106134, 120860106133, 120860106172, 120860106143, 120860106171, 120860106091, 120860082071, 120860082073, 120860082024, 120860…	800581
	482	364	-81.5464	24.6314	[120879718004, 120879719001, 120879719002, 120879721002, 120879722001, 120879722002, 120879723001, 120879723002, 120879723003, 120879713003, 120879717001, 120879717003, 120879718001, 120879725001, 120879718002, 120879722003, 120879722004, 120879710011, 120879715021, 120879719003, 120879721003, 120879720001, 120879717002, 120879714012, 120879712002, 120879710012, 120879720002, 120879720003, 120879…	57346
	483	182	-88.5289	47.0997	[260130001001, 260130001003, 260139901000, 260130002003, 260610004003, 260610006004, 260610008003, 260839801001, 260610005002, 260610010001, 260130002001, 260130001002, 260130002002, 260610007003, 260610008001, 260610001003, 260610002002, 260610001001, 260610008004, 260610006002, 260619901000, 260130001004, 260839901000, 260619900000, 260610005001, 260610005003, 260610007001, 260610001002, 260610…	49252
	484	528	-88.184	45.7888	[260439502003, 261099601002, 260439501001, 260439501002, 260439503001, 261099601003, 260439504002, 260439502001, 260439504003, 260710002001, 260710001001, 260710005001, 260710001002, 260710004002, 260710003001, 260439506002, 260439502002, 260439503002, 260439503003, 260439504001, 260710005002, 260710004001, 260710003002, 260439505001, 260439505002, 260439506001, 260439506003, 260439507001, 260439…	59013
	485	275	-87.4725	46.5036	[261030012004, 261039900000, 261030026001, 261030025003, 261030015001, 261030002001, 261030002003, 261030013001, 261030011001, 261030007001, 261030007002, 261030017001, 261030018002, 261030029003, 261030023002, 261030001001, 261030002002, 261030003001, 261030004002, 261030016003, 261030026002, 261030019002, 261030020002, 261030021001, 261030006001, 261030020001, 261030005001, 261030021002, 261030…	68870
	486	887	-86.8712	45.8756	[260419705002, 260419707002, 260419707001, 260419702001, 260419703002, 260419705003, 260419703001, 260419704004, 260419709001, 260419704003, 260419707003, 260419705001, 260419704002, 260419711002, 260419704001, 260419702002, 260419706002, 260419709002, 260419710001, 260419710002, 260419711001, 260419708003, 261099602002, 260419701001, 260419706003, 260419701002, 261530001001, 261539900000, 261099…	55971
	487	925	-89.6314	39.8158	[171670003003, 171670034005, 171079531002, 171079531004, 171079532001, 171079531003, 171079535003, 171079533002, 171079535001, 171079530002, 171079530003, 171079536002, 171079531001, 171290101001, 171290101002, 171290103002, 171290101003, 171290102003, 171290102001, 171290102002, 171290103003, 171290101004, 171290101005, 171290102004, 171670032031, 171670031003, 171670032033, 171670038021, 171670…	250572
	488	524	-88.961	39.7475	[171739593001, 171739596002, 171739593004, 171739596004, 171739592002, 171739593002, 171739591003, 171739596001, 171150016001, 171150024022, 171150024023, 171150017001, 171150017002, 171150018011, 171150025001, 171150026012, 171150018021, 171150018022, 171150019001, 171150019002, 171150020001, 171150020004, 171150020005, 171150020002, 171150021001, 171150021002, 171150022001, 171079536001, 171079…	168178
	489	119	-88.9715	40.4729	[171079529001, 171079529002, 171079529003, 171079529004, 171130014031, 171130011052, 171130011062, 171130018002, 171130051023, 171130060003, 170399714001, 170399715002, 170399715001, 170399716002, 170399716003, 171059604003, 171130001023, 171130057003, 171130059003, 171130056021, 171130054003, 171130002002, 171130004003, 171130052023, 171130055011, 171130056012, 171130016003, 171130003012, 171130…	200833
	490	339	-89.581	40.7043	[171430032002, 171430036021, 171430036022, 171430036023, 171430043002, 171430044001, 171430044002, 171430044003, 171430045004, 171430046004, 171430048013, 171430048021, 171430048023, 171079530001, 171790216052, 171790216061, 171790216062, 171790218012, 171790218013, 171790203022, 171790203021, 171430016001, 171430016003, 171430027012, 171430027013, 171430020002, 171430031012, 171430027021, 171430…	350891
	491	757	-90.055	40.4501	[170579534003, 170579534002, 170579536001, 171430049012, 171290103001, 170579533001, 170579533003, 170579534001, 170579535001, 170579535003, 170579535004, 170579536002, 170579536004, 170579536005, 170579536003, 171430040003, 171790218021, 171259563003, 171259566002, 171259564001, 171259563001, 171259566001, 171259565002, 171259563002, 171259564002, 171259565001, 171259565004, 170579538003, 170579…	55104
	492	64	-90.4865	40.7991	[171878704004, 171878704005, 171878704006, 171878702002, 171878703002, 171878705003, 170950001004, 170950002003, 170950003002, 170950003003, 170950003004, 170950003005, 170950003006, 170950004004, 170950005001, 170950005003, 170950005004, 170950005005, 170950006002, 170950006003, 170950006004, 170950007001, 170950007002, 170950010002, 170950007003, 170950008001, 170950008002, 170950010003, 170950…	106930
	493	680	-90.3317	43.0022	[550499505001, 550499503002, 550499503001, 550499502001, 550499504001, 550499502003, 550499505002, 550499501001, 550499506003, 550499501002, 550499502002, 550499506004, 550499504004, 550499505003, 550499506002, 550499501003, 550499503003, 550499506001, 550239603003, 550239603001, 551110011003, 550499504003, 550499504002, 551039704003, 551039705001, 551039702004, 551039705004, 551039702002, 551039…	84459
	494	1023	-90.7716	42.5179	[170850203006, 170850202002, 170850201002, 170850203005, 170850203001, 170850202005, 170850202003, 170850202004, 170850203002, 170850203003, 170850203004, 170850202001, 190450011003, 190610001001, 190610105002, 190610011025, 190610101031, 190610103003, 190610102022, 190610105004, 190610011026, 190610104001, 190610104004, 190610003002, 190610106002, 190610001002, 190610008012, 191050706001, 191050…	157401
	495	107	-90.2823	41.9545	[171950005002, 171950005001, 171950004003, 170850204022, 170850201005, 170159606002, 170850204011, 170850204024, 170850204012, 170850204023, 170850204021, 170159604003, 170159602002, 170159602001, 170159603004, 170159603001, 170159604001, 171950003003, 171950004001, 171950004004, 171950006001, 171950004002, 171950002001, 171950006003, 170159603002, 171610201001, 170159603003, 170159604002, 170159…	82834
	496	521	-90.5343	41.5078	[171610222002, 171610223002, 171610240001, 171610236003, 171610210001, 171610204003, 171310404002, 170730312004, 171610203003, 171610237002, 171610240002, 171610240004, 171610241022, 171610244001, 171610244002, 171610243002, 171610245001, 171610201005, 171610201004, 171610243003, 171610206001, 171610210002, 171610241024, 171610204004, 171610223001, 171610203004, 171610204001, 171610222001, 171610…	370261
	497	477	-89.6675	41.6594	[171950012002, 171950013002, 171950014002, 171950001001, 171950001003, 171950002002, 171950003001, 171950003002, 171950012004, 171950014001, 171950015001, 171950015002, 171950015003, 171950015004, 170119649003, 171419615005, 171419615001, 171419613004, 171419615006, 170119656002, 170119648002, 170159605002, 170159605003, 170730306001, 170730306003, 170730308001, 170730308002, 170730309001, 170730…	124179
	498	147	-89.6597	42.3794	[171419608003, 170850201001, 170850205002, 170850201003, 170159601002, 170159601003, 170159601004, 171419609001, 171419608002, 171419608001, 171419609002, 171419607003, 170850201004, 170159601001, 170159605001, 171770003004, 172010041001, 171770003002, 171770002003, 171770009005, 171770004001, 171770010004, 171770006002, 171770007002, 171770001001, 171770011001, 171770003001, 171770002004, 171770…	99693
	499	305	-89.0482	42.3643	[171419614001, 171419614002, 171419614003, 171419614004, 172010037055, 172010037063, 172010037064, 172010037071, 172010037082, 172010037083, 172010037091, 172010038011, 172010038052, 172010005043, 172010005044, 172010005045, 172010005062, 172010005063, 172010035002, 172010035003, 172010036011, 172010036012, 172010036021, 172010036022, 172010038061, 172010015004, 172010005123, 172010033001, 172010…	492901
	500	485	-88.7935	41.8824	[171419612003, 171419612004, 170370009003, 170370001003, 170370003002, 170370018001, 170370005002, 170370016001, 170370018002, 170898524032, 171419611001, 171419612001, 171419610004, 171419612002, 171419616003, 170999617012, 171030009003, 171030001004, 171030001001, 171030009002, 171030001003, 171030009001, 170999618002, 170999617013, 170999617022, 170999617011, 170999617021, 170370007002, 170370…	144160
	501	344	-89.6947	43.6394	[550571003003, 550219702002, 550219703001, 550219703003, 550219704002, 550219704004, 550219705003, 551110009001, 551110006001, 551110002001, 551110001004, 551110001002, 551110010021, 551110002003, 551110010011, 551110002002, 551110011001, 551110005001, 550019505021, 550019504003, 550019507003, 550779602001, 550779603001, 550779602003, 550779601001, 550779604001, 550779604003, 550779605002, 550779…	131478
	502	509	-89.4038	43.0691	[551050029002, 550459601003, 550459601001, 550459601004, 550459603002, 550459601002, 550459602004, 550459602003, 550250026031, 550250105021, 550250107024, 550250125014, 550250125023, 550250120011, 550250120012, 550250133022, 550250002043, 550250005034, 550250014033, 550250018021, 550250018041, 550250114011, 550250016042, 550250005035, 550250016031, 550250016051, 550250114021, 550250108002, 550219…	541647
	503	852	-88.84	43.1351	[550279616003, 550279614002, 550279611003, 550279618002, 550279608001, 550279617002, 550279612003, 550279604003, 550279611004, 550279604002, 550279610003, 551050031002, 551050031004, 551270005021, 551270005023, 550279618004, 550279611001, 550279610004, 550279616002, 550279617001, 550279606001, 550279606002, 551270004001, 551270004003, 551270004004, 551270005011, 550551001002, 550551001003, 550551…	186712
	504	557	-88.4356	42.6556	[170978608052, 171118701022, 171118701011, 171118701013, 171118702003, 171118703021, 171118703013, 171118703011, 171118703012, 171118703023, 171118703022, 171118701014, 171118701012, 171118702004, 171118702002, 171118702001, 550590030012, 551332040023, 551332039021, 551270002004, 551270017022, 551270017012, 551270006002, 551270006003, 551270015023, 551270015026, 551270016044, 551270010003, 551270…	195865
	505	81	-88.2577	43.148	[550896101011, 550896101012, 551332045011, 551314201034, 551332031021, 551332031023, 551332031024, 551332045024, 551332045021, 551332036012, 551332031013, 551332029021, 551332013002, 551332038043, 551332030001, 550279615003, 550279615002, 551332037024, 551170111002, 551332041001, 551332041002, 551332042001, 551332038042, 551332013001, 551332021011, 551332037041, 550279615001, 550279614001, 551332…	430008
	506	640	-87.9676	43.0516	[550896302013, 550896201001, 550896603042, 550896101021, 550896401005, 550896503001, 550896402004, 550896601003, 550790215003, 551332014043, 551332015033, 550790144001, 550791201011, 550791503042, 550790601021, 550790144002, 550791870001, 550791869001, 550791870002, 550791602041, 550790001023, 550791204002, 550791201023, 551332014021, 551332015043, 551332014022, 551332014023, 551332015034, 551332…	1131202
	507	740	-87.8535	42.6433	[170978608103, 170978601013, 170978601011, 170978601031, 170978601032, 170978601033, 170978601041, 170978602002, 170978603021, 170978603022, 170978605002, 170978605003, 170978605004, 170978605005, 170978606001, 170978603023, 170978603012, 170978602003, 170978604002, 170978605001, 170978601042, 170978602001, 170978601012, 170978608102, 170978608101, 170978660001, 170978603013, 170978606003, 170978…	353653
	508	577	-87.77	43.9221	[551170102001, 551170011002, 551170113001, 551170001002, 551170107002, 551170010004, 551170002012, 551170106013, 551170002022, 551170010001, 551170103002, 551170107001, 551170010002, 551170104001, 551170105011, 551170111001, 551170113002, 551170112001, 551170001001, 550710003003, 550710002002, 550710003001, 550710001003, 550710001002, 550710002001, 551170003001, 551170003002, 551170004002, 551170…	199014
	509	954	-88.4236	44.2569	[550870125062, 550870125032, 550870125042, 551390026012, 551390026021, 551390026022, 551390026023, 551390027001, 551390028002, 551390028003, 551390028004, 551390029001, 551390029002, 551390029003, 551390031001, 551390031003, 551390032001, 551390032002, 551390032003, 551390033001, 551390034001, 551390034002, 551390034004, 551390035001, 551390035003, 551390036001, 551390036002, 551390036003, 551390…	308836
	510	505	-88.5999	43.8528	[551390001001, 550279605002, 550279613002, 550279601002, 550279604001, 550279602001, 551390011001, 551390018011, 551390014001, 551390008002, 551390004003, 551390003001, 551390015001, 551390021001, 551390017001, 551390012001, 551390013001, 551390002002, 551390005004, 551390003003, 551390005002, 551390011002, 551390011003, 551390001003, 550279605001, 550279612001, 550279601003, 550279603003, 550279…	242516
	511	114	-88.0261	44.529	[550090205033, 550090205021, 550090206001, 550090206002, 550090206003, 550090209001, 550090208002, 550090210002, 550090210003, 550090212001, 550090212003, 550090212004, 550090213011, 550090213012, 550090213013, 550090213031, 550090213033, 550090213034, 550090215002, 550090006003, 550090103004, 550619605002, 550090202033, 550099400031, 550090205034, 550090207031, 550090214003, 550090213023, 550090…	313755
	512	614	-87.5864	45.0115	[261099605003, 261099606001, 261099606002, 261099606003, 261099607002, 261099607003, 261099607001, 261099605001, 261099603001, 261099604002, 261099604003, 261099602001, 261099604001, 261099603002, 261099605002, 261099602003, 261099900000, 550619601003, 550759606001, 550619602003, 550759612002, 550759608001, 550759612003, 550759610003, 550759615004, 550759609001, 550759610002, 550759615002, 550759…	85876
	513	763	-90.2847	44.8102	[550730021005, 550730021002, 551199605001, 551199605002, 550199501004, 550199502004, 550199503002, 550199505002, 550199505004, 550199506004, 550199507002, 550199507003, 550199502002, 550199504003, 550199506003, 550199501003, 550199504001, 550199506001, 550199502003, 550199504004, 550199506002, 550199507001, 550199505001, 550199505003, 550199501001, 550199502001, 550199501002, 550730022003, 550730…	96018
	514	37	-89.6482	44.9782	[550730018003, 550730012014, 550730006024, 550730015001, 550730015003, 550730014002, 550730013003, 550730003004, 550730016004, 550730011034, 550730005002, 550730016003, 550730017001, 550730001001, 550730001002, 550699607002, 550730003001, 550730003002, 550730003003, 550730003005, 550730004001, 550730004002, 550730004003, 550730004004, 550730012024, 550730013001, 550730013002, 550730014001, 550730…	133193
	515	665	-89.6166	44.3834	[551379608003, 550979604005, 550979607022, 551379608002, 551379608001, 551379608004, 551379602004, 551379606001, 550979601001, 550979601002, 550979601004, 550979602003, 550979607013, 550979604003, 551379601003, 551379603002, 551351006003, 551351005001, 550019502023, 551410112003, 551410112004, 551410113002, 551410113004, 551410113001, 551410114001, 551410114002, 551410114003, 551410114005, 551410…	144880
	516	688	-88.8709	44.7807	[550730017002, 551351010002, 551351003002, 551351012003, 551351007001, 551351010004, 551351003003, 551351001004, 551351002001, 551351004001, 551351012001, 551151005003, 551151009002, 551151005001, 551151004003, 551151009001, 551151005002, 551151008001, 551151003001, 551151007003, 551151002002, 551151008002, 551151003002, 551151002001, 551151004001, 551151009003, 551351006004, 551351007003, 551351…	98192
	517	936	-89.4478	45.7477	[260539501003, 260539501001, 260710002002, 261319701002, 550679601002, 550859715002, 550859711002, 550859715001, 550859714004, 550859714003, 550859714001, 551259505002, 550419504002, 550419504003, 550859713002, 550699602002, 550679601004, 550699603002, 550699605001, 550699603001, 550699602003, 551259507003, 551259400002, 551259400001, 551259506003, 550859701021, 550859710022, 550859701013, 550859…	75234
	518	871	-89.9883	46.557	[260539502002, 260539507003, 260539503003, 260539900000, 260539504001, 260539507001, 260539503004, 260539505001, 260539502001, 260539503001, 260539507002, 260539502003, 260539504002, 260539505002, 260539505003, 260539505004, 260539506001, 260539506002, 260539506003, 260539506004, 260539502004, 260539503002, 261319702002, 261319901000, 261319703002, 261319703001, 261319703003, 261319702003, 260539…	25852
	519	619	-90.9523	46.8669	[270314801001, 270314802001, 270314801003, 270314802002, 270319900000, 270759901000, 270753701001, 270753703001, 270753703002, 270753703003, 550039400001, 550079603002, 550079604003, 550079604001, 550079602001, 550079900000, 550079606002, 550079603003, 550079604004, 550079601001, 550079604002, 550039504003, 550039503001, 550079601002, 550079602002, 550039503002, 550039504002, 550039508002, 550039…	33091
	520	259	-90.7224	45.6926	[550170109001, 550039506002, 551131008002, 550999702002, 550999705003, 550999702003, 550999701003, 550999707001, 550999702001, 550999707003, 550999706001, 550999707002, 550999704001, 550999705001, 550999704002, 550999701001, 550999705002, 550999706003, 550999706002, 551079601004, 551079605001, 551079605003, 551079604003, 550999701002, 551131005003, 551199603001, 551199602002, 551079601001, 551079…	35672
	521	381	-91.7781	45.638	[550050002002, 550959603004, 550959605002, 550959601003, 550050003003, 550050009003, 550050009004, 550050009002, 550050006004, 550050004001, 550050009005, 550050001003, 550050010022, 550050005002, 550050010012, 550050004003, 550050001004, 550050002001, 551131004003, 551139400001, 550079606001, 551079603001, 551079602002, 550050008001, 550050008003, 550050002003, 550050008002, 551131004002, 550050…	86860
	522	581	-91.5497	44.8596	[550350012001, 550350012002, 550350012003, 550350012004, 550350012005, 550350013001, 550350013002, 550350013003, 550350014001, 550339705003, 550350014003, 550350014004, 550350014005, 550350003022, 550339708001, 550339707003, 550339703001, 550339703004, 550339701001, 550339708002, 550339704004, 550339704003, 550339703002, 550339704002, 550339702002, 550339706001, 550339702004, 550339701003, 550339…	200315
	523	130	-91.0241	44.5992	[550350001004, 550539603002, 550539602003, 550539605003, 550539605004, 550539604001, 550539603003, 550539602002, 550539601002, 550539602001, 550539603004, 550539604002, 550539605001, 550539605002, 550170109002, 550170108005, 550170109004, 550170108001, 550350001002, 550350002002, 550350001003, 550350001001, 550350002004, 550350002001, 550350002003, 550199503003, 550199503004, 550199504002, 550199…	51524
	524	791	-91.3579	43.8994	[270550205002, 271696704004, 271696704005, 271696707001, 271696707004, 271696707003, 270550209002, 270550209001, 270550205001, 270550201003, 270550203001, 270550202001, 270550203002, 270550202002, 270550201002, 270550201001, 271696704003, 271696708003, 271696705002, 271696708001, 271696701003, 271696702002, 271696703004, 271696703002, 271696703001, 270550209003, 270459601003, 270550202003, 271696…	210121
	525	449	-90.6171	43.7794	[550539601001, 550819505001, 550819507004, 550819509001, 551239605002, 551239606002, 551239603003, 551239605001, 551239603004, 551239602002, 551239602001, 551239604004, 551239601001, 551239602003, 551239603002, 551239604002, 551239605003, 551239603001, 551239604003, 551239601003, 551239602004, 551239604001, 551239605004, 550239601002, 551110009002, 550630101014, 551239601002, 550819508001, 550819…	93136
	526	685	-91.6192	43.111	[190199501001, 190430703004, 190650806002, 190650807002, 190650802002, 190650806001, 190650801001, 190650801003, 190650807003, 190650807001, 190650802003, 190650806003, 190650801002, 190650802004, 190899601004, 190899602003, 190899601003, 190559502002, 190559502001, 190559502003, 190899601001, 190899601002, 190650802001, 190199501002, 191919503002, 191919503004, 191919501002, 191919504001, 191919…	81696
	527	234	-92.2911	42.4649	[190199506001, 190199502002, 190199503001, 190199506004, 190199502003, 190130027004, 190130028001, 190130028002, 190130029023, 190130030022, 190130030023, 190170047001, 190170043002, 190170043001, 190170044001, 190170044002, 190170045003, 190170046001, 190170046002, 190170047002, 190650803002, 190650804001, 190650804002, 190650805003, 190650805004, 190119607001, 190119607002, 190119607003, 191712…	195314
	528	968	-92.6153	42.9075	[190674801003, 190674804001, 190674804003, 190674801002, 190674803002, 190674802001, 190674801001, 190170040001, 190170046003, 190170042003, 190170041002, 190170044003, 190170041001, 190170042001, 190170042002, 190170045001, 190170045002, 190899603001, 190899603002, 190230703002, 190230703003, 190230704002, 190230704003, 190230705002, 190693601003, 190693601002, 190230705003, 190230702001, 190230…	65870
	529	1001	-93.4953	48.5023	[270717905003, 270717903002, 270717902003, 270717902004, 270717902005, 270717902002, 270774603001, 270717905002, 270717902001, 270717901001, 270717903001, 270717905001, 270717903003, 270717901002, 270717902006, 271370155001]	15668
	530	340	-93.2295	47.2998	[270017702001, 270017701001, 270017701002, 270017704001, 270614805003, 270614805002, 270614806001, 270614807005, 270614809001, 270614810005, 271370124004, 271370125001, 271370125002, 271370125003, 271370122002, 271370123001, 271370123002, 271370123003, 271370123004, 271370124001, 271370124002, 271370124003, 271370126001, 271370126002, 271370126003, 271370126004, 271370126005, 271370122001, 271370…	75802
	531	845	-92.3638	47.5927	[271370127001, 271370130003, 271370131002, 271370131004, 271370131001, 271370132002, 271370132003, 271370132004, 271370134002, 271370136001, 271370139001, 271370154002, 271370155003, 271370133001, 271370133002, 271370133004, 271370133005, 271370134004, 271370135001, 271370135002, 271370135003, 271370138001, 271370138002, 271370138003, 271370140001, 271370152002, 271370153002, 271370153003, 271370…	50775
	532	88	-92.1463	46.7561	[271370037002, 271370038001, 271370038002, 271370157002, 271370157003, 271370101001, 271370101002, 271370101003, 271370103001, 271370103002, 271370103003, 271370033003, 271370034001, 271370103004, 271370104002, 271370016001, 271370013002, 271370014003, 271370016002, 271370017001, 271370034002, 271370033002, 271370012001, 271370111003, 271370156002, 271370029001, 271370002001, 270753701005, 271370…	204289
	533	875	-92.9185	45.8177	[270017905011, 270017704003, 271159506003, 271159506001, 271159501001, 270251104021, 270251102003, 271159502002, 271159502001, 271159504001, 271159508001, 271159505001, 271159504002, 271159503002, 271159507002, 271159506002, 271159505003, 270251103021, 270251103022, 270251105012, 270959701001, 270251103012, 270251103014, 270251103023, 270251105021, 270251102001, 270251107002, 270251101003, 270251…	113246
	534	718	-92.501	44.9234	[270490801024, 270490801022, 270490801021, 270490802001, 270490802003, 270490802002, 270490801013, 271630711013, 271630711014, 271630711011, 270490801025, 270490804001, 270490803002, 270490802005, 270490801023, 270490801012, 270490804003, 270490801014, 270490803001, 270490801011, 270490802004, 270370614012, 270490802006, 551091209042, 551091203002, 551091202011, 550339702001, 550339702003, 550339…	185412
	535	283	-93.0444	44.9703	[271230353001, 271230338001, 271230339001, 271230307031, 270251104014, 270370605023, 270370605034, 270370605053, 270370606034, 271230308003, 271230307042, 271230308001, 271230308004, 271230309001, 271230309002, 271230309003, 271230311002, 271230310005, 271230311001, 271230311003, 271230312002, 271230312003, 271230313001, 271230310002, 271230313002, 271230314001, 271230314002, 271230315002, 271230…	899457
	536	751	-93.3061	45.0365	[270530038002, 270530084002, 270530221011, 270531007003, 270531018003, 270530085002, 270530081002, 270530208011, 270530268102, 270531256001, 270530220002, 270531007001, 270531008003, 270531020002, 270530215054, 270531055002, 270530082004, 270530267163, 270531087002, 270531099001, 270530268076, 270530022002, 270531037003, 270531099003, 270531260002, 270531260004, 270530264032, 270530267021, 270530…	1026924
	537	40	-93.3449	44.8289	[270190911001, 270190908002, 270190905011, 270190905021, 270190905031, 270190905032, 270530248023, 270530107001, 270530262021, 270530260152, 270530243003, 270530229021, 270530275013, 270530260182, 270530234004, 270530240043, 270530121024, 270530118003, 270530259062, 270530254033, 270531113004, 270530253021, 270530261013, 270530233004, 270530238012, 270530239032, 270530254012, 270531098002, 270530…	839743
	538	953	-93.4058	45.3651	[271410301021, 270530269092, 271410305022, 270030516001, 270030502203, 270030501142, 270951705002, 270951705003, 270591305022, 270251104022, 271410304025, 271410305042, 271711001005, 271711001004, 271711001001, 271711008021, 271711008022, 270951707003, 270030501162, 270030502151, 270030502163, 270030502172, 270030502182, 270030502191, 270030502192, 270030502201, 270030502204, 270030502211, 270030…	272448
	539	906	-93.8333	45.0525	[270190912011, 270190901002, 270190903021, 270190902002, 270190902001, 270190903012, 270190904011, 270190904021, 270190904022, 270530276014, 270190901004, 271711002032, 270530269091, 270530270011, 271711008011, 271711008023, 271711013004, 271711013003, 271711009001, 271711008014, 271711002041, 271711007011, 271711007013, 271711007012, 271711007021, 270190901001, 270190903011, 271711007023, 270859…	220098
	540	200	-92.417	44.0283	[190899602001, 271090013021, 270490808003, 270490809004, 271090016022, 271090017014, 271090017031, 271090009011, 271090005001, 271090006001, 271090006002, 271090006003, 271090011003, 271090014022, 271090015031, 270490808002, 270490809001, 270490809003, 270490803003, 270490804002, 270490808001, 271090009032, 271090013012, 271090005002, 271090015022, 271090006005, 271090023001, 271090009012, 271090…	230395
	541	826	-93.2201	44.2129	[270490807003, 270490809002, 271310703005, 271310704001, 271310704002, 271310707003, 271310702002, 271310704003, 271310703002, 271310704004, 271310702004, 271310707001, 271310703004, 271310708005, 271310701003, 271310703001, 271310702003, 271310701001, 271310702001, 271310703003, 271310709011, 271310706011, 271310706014, 271310706012, 271310709014, 271310709013, 271310706022, 271310705042, 271310…	143198
	542	490	-93.688	43.4923	[191896802003, 191896802004, 191896801005, 191896803005, 191896803002, 191956902003, 191896801003, 191896803004, 191896803001, 191896802001, 191896802002, 191896803003, 190812704003, 190812703001, 190812701004, 190812702002, 190812701003, 190812702003, 190812701001, 190812701002, 190812702001, 190812703003, 190812703002, 191896801004, 191896801002, 191896801001, 191099501004, 191099501001, 191099…	63199
	543	657	-93.1136	43.3119	[190674802002, 191956902002, 190693601004, 190693602003, 190693601001, 190693603001, 190693603003, 190693602004, 190693602001, 190693602002, 191956903003, 191956901001, 191956903002, 191956903001, 191956901002, 191956901003, 191956903004, 191956902001, 191315603004, 190339501024, 190339516001, 190339514002, 190339501022, 190339501025, 190339501023, 190339501026, 190339503001, 190339514003, 190339…	106575
	544	1008	-93.9834	44.2568	[271390813004, 271034805013, 271034806004, 271034806002, 271034803001, 271034803002, 271034804002, 271034804003, 271034805011, 271034801001, 271034804001, 271034801002, 271034802003, 271034806001, 271034802001, 271034802004, 271034803003, 271034805012, 271431704001, 271431704002, 271431701984, 271431701983, 271431703001, 271431703002, 271431701981, 271431704004, 271390813001, 271034806003, 271034…	143094
	545	241	-94.6693	44.0608	[270332703003, 270332703002, 271659502002, 271659502004, 271659501001, 271659503003, 271034801003, 270917906002, 270917904001, 270917903002, 270917903001, 270917901001, 270917902001, 270917905004, 270917901003, 270917902002, 270917905001, 270917901002, 271431702001, 271431702004, 271297906004, 270159605004, 270159606002, 270159602004, 271277501003, 270917902003, 270917905006, 270917905003, 270917…	73279
	546	536	-94.7304	45.0484	[271450110002, 271450111001, 271450111002, 271450110001, 270677802003, 270677803001, 270677804001, 270677805002, 270677807001, 270677807003, 270677805003, 270677807002, 270935604002, 270677808001, 270677709003, 270677709001, 270677709002, 270677810003, 270677810002, 270677810001, 270859505003, 271297902002, 271431702003, 271297905003, 271297905002, 271297901003, 270677811003, 270677812002, 270859…	97963
	547	310	-94.2173	45.6157	[271711003001, 271410303002, 271410303001, 271450003023, 271450003011, 271450113042, 271450113024, 271450006023, 271450101021, 271450112001, 271450112003, 271450111003, 271450116003, 271450003021, 271450003022, 271450006021, 271450005002, 271450006011, 271450006013, 271450007011, 271450007012, 271450007013, 271450007014, 271450008012, 271450008013, 271450008011, 271450009013, 270977802003, 270977…	225522
	548	698	-94.1325	46.4843	[270017701003, 270017703003, 270017702002, 270017703001, 270017703002, 270359511001, 270359511002, 270359517001, 270359502041, 270359505011, 270359508003, 270359514004, 270359517002, 270359513022, 270219603022, 270977804002, 270977804001, 270977804003, 270977801002, 270359512002, 270359512003, 270219602003, 270219603012, 270017905023, 270359507005, 270359509002, 270359504003, 270017905021, 270017…	100153
	549	166	-95.0552	46.6104	[271119613002, 271119606003, 271119613003, 271119605004, 271119606004, 271537902002, 271537901002, 271537902003, 271537901001, 271537904001, 271537902001, 271537904004, 270570706002, 271594803003, 271594803002, 271537901003, 270054501001, 271594802006, 271594803007, 271594803004, 270219607004, 270570704003, 270570707002, 270570704001, 270570704002, 270570706003, 270570705001, 270570706001, 270570…	52101
	550	782	-95.2	45.8211	[271537908002, 271537903003, 271537905002, 271537907001, 270414501002, 270414506002, 271519601001, 271519603002, 271450115005, 271119615001, 271450115001, 271450106001, 271450109001, 271450115003, 271450115006, 271450115004, 271450106002, 271537906002, 271537904002, 271537907004, 271537907002, 271537905001, 271537904003, 271537905003, 271537903002, 271537907003, 271537906001, 271537906003, 270510…	86167
	551	695	-95.8613	43.7836	[191434601004, 191434601001, 191434601002, 191434601003, 191434602004, 191199501001, 271019003003, 270833606001, 270833606004, 271051054003, 271051052003, 271051052001, 271051053003, 271051051001, 271051055002, 271051053001, 271051051002, 271051054002, 271051051004, 271051053002, 271051054004, 271051054001, 271051055003, 271051056005, 271335702001, 271335702002, 271335701002, 271335703001, 271335…	56494
	552	27	-95.6343	44.6925	[271519602002, 271519602003, 270731803003, 271519601002, 271519602001, 271519601003, 271519602004, 270833601002, 270833601004, 270833603001, 270833603004, 270833603002, 270833603003, 271297903001, 271297904003, 270833601001, 270833602001, 270731803002, 270731803001, 270833606003, 270833605003, 270833607002, 270833607001, 270833601003, 270833607003, 270833605002, 270239506004, 270239504001, 270239…	72683
	553	1016	-96.3459	45.4507	[271494803003, 271494803004, 271494802002, 271494803001, 271494801001, 271494801003, 271494801002, 271494801004, 271494802001, 271519604001, 271519604002, 271519604003, 270731801003, 270510702001, 270731802002, 270731801001, 270119503002, 271554601003, 270510702002, 271554601001, 271554602001, 270119503003, 270119501001, 270119503001, 270119502001, 270119502002, 271554601002, 271494803002, 270731…	38181
	554	644	-97.0464	44.5976	[270812010013, 271739702003, 460299543021, 460299544001, 460299546001, 460299541002, 460299541001, 460399537001, 460259558006, 460259558003, 460259558004, 460259558002, 460259558001, 460259558005, 460779582001, 460779581001, 460779581002, 460579552002, 460299546002, 460299543011, 460299543013, 460579552003, 460299544004, 460299545011, 460299545022, 460299543023, 460299543022, 460579552001, 460799…	87651
	555	546	-98.652	45.411	[380219733001, 380219733002, 380219734001, 380219734002, 380519729002, 380519729003, 460459622002, 460459622001, 460459621002, 460459621001, 460899631003, 460899631001, 460899631002, 460139515002, 461150003001, 461150003002, 461150001002, 461150002003, 461150001001, 461150002002, 461150002001, 460599757001, 460599756001, 460139513003, 460139516004, 460139516001, 460139517001, 460139517003, 460139…	59990
	556	413	-97.4871	45.93	[380819740001, 380819740002, 380819742003, 380819742001, 380219732001, 380219732002, 380219732003, 380779714001, 380779714002, 380819742004, 380819742002, 380779708002, 380779714003, 380739689002, 380739691002, 380739691001, 380739689001, 380739690002, 380739690001, 461099407003, 461099408003, 460379529001, 460379527001, 460919508003, 461099407002, 461099404001, 460379529002, 460379527002, 460919…	32994
	557	272	-98.5183	46.8696	[380459721001, 380939675001, 380939670001, 380939670002, 380939674005, 380039680003, 380939678003, 380939678006, 380039679002, 380939675002, 380039680001, 380039683004, 380039679001, 380039683003, 380039680002, 380039682001, 380039682002, 380039682003, 380039682004, 380039683001, 380039683002, 380939672004, 380939673001, 380939672001, 380939672002, 380939674003, 380939672003, 380939673002, 380939…	40391
	558	717	-95.9946	48.2538	[270890801001, 270890801003, 270890802002, 270890801002, 270890802001, 270890802003, 271359703004, 271359704003, 271359705002, 271359702001, 271359704002, 271359701001, 271359702002, 271359705001, 271359703003, 270774604001, 270774604002, 271359701002, 271359703001, 271359704001, 271359703002, 271190210004, 271190208002, 270690901001, 270690901002, 270690901004, 271190209001, 271190209005, 271130…	51087
	559	349	-94.9102	47.5119	[270074506002, 270074507022, 270290003003, 270290001003, 270290003002, 270619400001, 270614801001, 270074507013, 270074501001, 270074502002, 270074504003, 270074506003, 271190210002, 270074507012, 270079400011, 270079400013, 270074507011, 270079400021, 270074507023, 270570703001, 270570701001, 270879403002, 270290003004, 270290001002, 270290003001, 270290002003, 270570703002, 270570701003, 270570…	72809
	560	615	-95.9339	46.5917	[270270302012, 270270302021, 270270302024, 271119609001, 271119609002, 271119609003, 271119609004, 271119609005, 271119610001, 271119610003, 271119610005, 271119611001, 271119611002, 271119611003, 271119606001, 271119617002, 271119605002, 271119603001, 271119612002, 271119616002, 271119610002, 271119617003, 271119603002, 271119603003, 271119605003, 271119608002, 271119613001, 271119612001, 271119…	88291
	561	97	-96.7839	46.8389	[270270201001, 270270201002, 270270206002, 270270301072, 270270301023, 270270301041, 270270203004, 270270301071, 270270302013, 270270201004, 270270302011, 270270302023, 270270201003, 270270301042, 270270301044, 270270204002, 270270301032, 270270301033, 271079603002, 271079601002, 271079603003, 271079601001, 271079603001, 271079601004, 271079601003, 271079602001, 271079602002, 271679502002, 271679…	246246
	562	492	-97.0385	47.8604	[270890804001, 270890803003, 270890803001, 270890804003, 270890804002, 270890803002, 271190206003, 271190206004, 271190206005, 271190207001, 271190207002, 271190207003, 271190201003, 271190202001, 271190206001, 271190206002, 271190204001, 271190203001, 271190204003, 271190205002, 271190205001, 271190205003, 271190204002, 271190202002, 271190203002, 271190201001, 271190201002, 380350104003, 380350…	103846
	563	277	-97.618	48.5449	[270690901003, 270690902002, 270690902001, 270690902003, 380199509001, 380199511003, 380199511002, 380199509002, 380679503002, 380679501002, 380679501001, 380679503001, 380679504002, 380679505002, 380679505001, 380679504001, 380679502001, 380679502002, 380350120002, 380999579002, 380999580001, 380999581001, 380999582001, 380999582002, 380999579001, 380350114001, 380639590002, 380639590003, 380999…	27864
	564	747	-97.5197	38.8032	[201430857004, 201430857003, 201430857001, 201430857002, 201430856002, 201430856001, 200410842003, 201050861003, 201050861004, 200410841002, 200410842001, 200410845003, 200410842002, 200410841001, 200410845001, 200410844001, 201690001001, 201690001002, 201690001005, 201690001006, 200410846001, 201690003001, 201690003004, 201690003006, 201690004003, 201690005001, 201690005002, 201690002001, 201690…	96591
	565	193	-97.9243	38.1458	[201137885003, 201599673002, 201599671001, 201599673001, 200790306006, 201550006002, 201550011002, 201550014002, 201550015001, 201550016001, 201550017002, 201550012001, 201550017004, 201550014004, 201550011001, 201550012002, 201550014001, 201550003001, 201550004002, 201550013001, 201550011003, 201550013003, 201550017003, 201137885002, 201137886001, 201137886005, 201137886004, 201137887004, 201137…	108488
	566	982	-97.3492	37.6753	[201730018002, 201730019001, 201730021003, 201730021001, 201919622002, 201919622001, 200150209021, 200150209022, 200150202022, 200150202023, 201730001004, 201730003001, 201730003002, 201730009002, 201730010001, 201730010002, 201730011002, 201730014003, 201730080001, 201730091006, 201730023001, 201730064001, 201730032001, 201730092002, 200790304003, 201730059003, 201730099001, 201730093023, 201730…	571358
	567	18	-96.9623	37.822	[200150207003, 200150208001, 200150208002, 200150205002, 200150205003, 200150205004, 200150205001, 200150202021, 200150202033, 200150202034, 200150203001, 200354932001, 200150206003, 200150202025, 200354931003, 201154897001, 201154898003, 201154897003, 201154898002, 201154898001, 201154898004, 201154897002, 201154898005, 200499651002, 200790305001, 200150206001, 200150206005, 200150203002, 200150…	67515
	568	197	-96.1911	38.3185	[201974832001, 201279637003, 200179606004, 200179606003, 200179606001, 200179606002, 201110003001, 201110003003, 201110003004, 201110003005, 201110003006, 201110004002, 201279637002, 201110004003, 201110004004, 201110005001, 201110005002, 201110005004, 200319662001, 200319663001, 200319662003, 200319662002, 200319663003, 200319663002, 201110007002, 201110006002, 201110001004, 201110002005, 201110…	56882
	569	491	-96.6867	39.2513	[201974831004, 201974831001, 201974831005, 201974831003, 202019787001, 202019786001, 202019787004, 202019786002, 202019787002, 201610002003, 201610003041, 201610003042, 201610005002, 201610005003, 201610005004, 201610006002, 201610006003, 201610006004, 201610007003, 201610007004, 201610008012, 201610008013, 201610008014, 201610008015, 201490002004, 201490002002, 201490001001, 201490001004, 201490…	160796
	570	979	-95.1649	38.3975	[201079551002, 201079552002, 201079551001, 201079552001, 201079551003, 201079551004, 201079551005, 200119556001, 200119556002, 200039536003, 200039536004, 200039536001, 200039536002, 200039537002, 200039537001, 200039537003, 200599544005, 200599545005, 200599543004, 200019528003, 200019529001, 200319661002, 200319661001, 201211005002, 201211007004, 201211007002, 201211006021, 201211005004, 201211…	72503
	571	276	-95.1207	39.0787	[201030714002, 201030718003, 201030716001, 201030716002, 201030718001, 201030712022, 201030712032, 201030718002, 200450001003, 200450002001, 201030711011, 201030705004, 200910527001, 200910537012, 200910527003, 200450015001, 200450009011, 200450009012, 200450009014, 200450009021, 200450010011, 200450012033, 200450012034, 200450002003, 200450012031, 200450012032, 200450009013, 200450007972, 200450…	215501
	572	741	-95.7002	39.0663	[201974831002, 201974832002, 200134808003, 200134808004, 201490003001, 201770016013, 201490003002, 200450014003, 200450014002, 200050816002, 200870202002, 200870201022, 200870202001, 200870201015, 200870201012, 200870201011, 201770025002, 201770025003, 201770026011, 201770026012, 201770026013, 201770026021, 201770027012, 201770027013, 201770039022, 201770008001, 201770034003, 201770039011, 201770…	230700
	573	160	-94.3537	38.9546	[291019602004, 290950177002, 290950151002, 290950126004, 290950180001, 290950179002, 290950137033, 290950139021, 290950140022, 290950193001, 290950147011, 290950147022, 290950136061, 290959892001, 290959883001, 290950128032, 290950128042, 290950180003, 290950149052, 290950149032, 290950146032, 290950115006, 290950139162, 290950128041, 290950146041, 290950121002, 290950146012, 290950129042, 290950…	516241
	574	732	-94.5639	39.1502	[202090424002, 202090438041, 202090439031, 202090426001, 202090426003, 202090427001, 202090428001, 202090428002, 202090428003, 202090430001, 202090433011, 202090433012, 202090434001, 202090443011, 202090417002, 202090446011, 202090444002, 202090452002, 202090404002, 202090410001, 202090448042, 202090421001, 202090426002, 202090450003, 202090452001, 202090452004, 202090417001, 202090442023, 202090…	650911
	575	530	-94.7054	38.9383	[200910526011, 200910526031, 200910526032, 200910526033, 200910533022, 200910533023, 200910534061, 200910534062, 202090437001, 202090437002, 202090438021, 202090438022, 202090438031, 202090438032, 202090427002, 202090434002, 202090435002, 202090436001, 202090436002, 202090436004, 202090441011, 202090435001, 202090442011, 202090436005, 200910534131, 200910537112, 200910537091, 200910530074, 200910…	729834
	576	36	-94.8656	39.7642	[200134808002, 200134808001, 200050818001, 200050817001, 200050816004, 200050817002, 200050816003, 200050818002, 200050817003, 200050817004, 200050818003, 200050819004, 200050819003, 200050819001, 200430202003, 200430201003, 200430201002, 200430202002, 200430203002, 200430203003, 200430203004, 200430203001, 200430202001, 200430201001, 200050819002, 290499603001, 291474705004, 290210029002, 290210…	149960
	577	633	-93.8787	40.0253	[190539602001, 190539601002, 191599502004, 190539602003, 190539602002, 290819501004, 290819503002, 290819502001, 290819501001, 290819503001, 290819503004, 290819502002, 290819501002, 290819501003, 290819503003, 290819502003, 290614701001, 290614702004, 290614702002, 290614701002, 290614702005, 290614702003, 290614702001, 290259502003, 291174801001, 290259501001, 291174802003, 291174802001, 291174…	78934
	578	466	-93.4615	39.2145	[291070905002, 291070904006, 291070904002, 291070904001, 291070905001, 291070905004, 291070902004, 291070902005, 291070903001, 291070903002, 291070905003, 291950904002, 291950905003, 291950901001, 291950908001, 291950908003, 291950908002, 291950902002, 291950903003, 291950907001, 291174802002, 291950902001, 291070901005, 291070904003, 291950904003, 291950905001, 291950905002, 291950906001, 291950…	62804
	579	402	-93.444	38.5984	[290839506001, 290839506002, 290839506003, 290839506004, 291019604001, 291019605004, 291019606004, 290154607002, 290154601003, 290154603003, 290154603001, 290154604001, 290154608001, 290154603002, 290154607001, 290154601001, 290154602002, 290154602001, 290154601002, 290154604002, 290154608002, 291414702001, 291414701004, 291414701001, 291414702003, 291594804001, 291594804002, 291594806001, 291019…	130348
	580	593	-94.7821	40.7973	[191290401002, 191731802002, 191731801003, 191731803003, 191731801002, 191731802003, 191731802001, 191731803002, 191731803001, 191454905003, 191454904003, 191454901003, 191454906001, 191454901002, 191454901001, 191454906003, 191454904002, 191379604003, 191379604002, 191599502002, 191599502003, 191599502001, 191599501001, 191751903002, 190019602002, 190039501001, 190039502002, 191379603002, 191379…	75180
	581	760	-95.7106	40.3306	[191454903003, 191454902001, 191454902002, 191454903002, 190719702003, 190719703003, 190719702001, 190719703001, 190719703002, 190719701001, 191454903001, 190719701002, 191454902003, 200134806001, 200134807001, 200134806003, 200134806002, 200134807002, 200134807004, 201170901863, 201314801002, 201314802002, 201314802003, 200134807003, 201314801001, 201314802001, 201314802004, 290059502001, 290059…	64432
	582	702	-96.3894	42.4618	[191930021026, 191930036004, 191930036003, 191930020007, 191930011001, 191930005004, 191930035004, 191930035003, 191930015002, 191930005002, 191930001001, 191930004004, 191930032002, 191930011003, 191930031001, 191930032001, 191930004003, 191930020001, 191930033002, 191930004002, 191930001002, 191930011004, 191930002005, 191930006001, 191930014002, 191930032004, 191930018006, 191930031003, 191930…	160917
	583	260	-96.0293	43.0349	[190350803002, 190350802002, 191670706003, 191670706004, 191670706001, 191670707004, 191670707003, 191670707002, 191670702002, 191434602003, 191414903004, 191414904001, 191414902001, 191414903003, 190350802003, 191930031002, 191670703002, 190350803001, 191199502003, 191199503006, 191199502001, 191199501003, 191199502002, 191199502004, 191199501002, 191414901002, 191414902002, 191414902005, 191670…	72932
	584	110	-96.7416	43.5499	[191199503005, 191199503001, 191199503002, 191199503004, 191199503003, 271335701003, 271335703002, 271335701001, 271174604002, 460990105011, 460990104042, 460990104021, 460990104051, 460830101051, 460830101061, 460830101071, 460830101081, 460990018015, 460990104043, 460990004081, 460990001003, 460990105013, 460990011061, 460990001004, 460990002022, 460990010013, 460990011062, 460799602003, 460990…	265889
	585	771	-97.3	42.8771	[310279771004, 310279772003, 310279772002, 311079763002, 311079764002, 311079763001, 311079764001, 310519776003, 310279771002, 310279772001, 310279771003, 310279771005, 310279771001, 461359663011, 460679686001, 460679686003, 460679686002, 460279657003, 460279659004, 460279658004, 460279658003, 460279658001, 460279659001, 460279657001, 460279657002, 460279658002, 461359663012, 461359663021, 461359…	61062
	586	410	-97.4708	42.0359	[310379646003, 310279772004, 311199608021, 311199611001, 311199613002, 311199613003, 311199612001, 311199606001, 311199613001, 311199606003, 311199609005, 311199612002, 311199606002, 311199607001, 311199607002, 311199608013, 311199608011, 311199608012, 311199609002, 311199609003, 311199609004, 311199610001, 311199610003, 311199611002, 311199612003, 311199612004, 311199613004, 311199613005, 311199…	72517
	587	789	-97.4124	41.2763	[310379647001, 310379648002, 310379648001, 310379648004, 310379648003, 310379647002, 311599602002, 310590916001, 310239676001, 310239678002, 310239678001, 311219666002, 311419655003, 311419652981, 311419652984, 311419653001, 311419652982, 311419652983, 311419657004, 311419651003, 311419653002, 311599601002, 311599601003, 311599604002, 310239677002, 311419655002, 311419655005, 311259661005, 311259…	76423
	588	66	-96.6918	40.7454	[310959636001, 311599603002, 311599603003, 311090010031, 311090031043, 311090013011, 311090013013, 311090037151, 311090102021, 311090001002, 311090001003, 311090022001, 311090023006, 311090104003, 311090104002, 311090013021, 311090101002, 311090030021, 311090014002, 311090020012, 311090037071, 311090002021, 311090029002, 311090036041, 311090008003, 311090027011, 311090027012, 311090023005, 311090…	369592
	589	913	-96.5266	41.5054	[310379646001, 310539636001, 310539636003, 310539637001, 310539642004, 310539636002, 310539642001, 310539640001, 310399727002, 310399728002, 310399728001, 311770503001, 311770503003, 311770503002, 311770502011, 310399729002, 310219634001, 310539644002, 310539638001, 310399728003, 310550075041, 310550075042, 310539638003, 310539643003, 310539637003, 310539643004, 310539636004, 310539640003, 310539…	73282
	590	175	-96.0167	41.2384	[191550302002, 191550305021, 191550319001, 191550305013, 191550313002, 191550305023, 191550317003, 191550214003, 191550314003, 191550319003, 191550316011, 191550212002, 191550212003, 191550212004, 191550216032, 191550212001, 191550319002, 191550308001, 191550301001, 191550301002, 191550301003, 191550301004, 191550301005, 191290401004, 190719702002, 191290403011, 191290401001, 191290402021, 191290…	854843
	591	268	-94.5427	41.8181	[190019603001, 190019603002, 190019601003, 190019603003, 190019603004, 190019602001, 190019601002, 190730805001, 190730801002, 190730803002, 190730801001, 190730801003, 190730802002, 190730805002, 190730802001, 190279604004, 190490505001, 190259504003, 190279603005, 190279604002, 190279603001, 190279603002, 190279603003, 190279603004, 190279605001, 190279602003, 190279601003, 190279601001, 190279…	65761
	592	928	-95.3509	41.7086	[191550217011, 191550215022, 191550217013, 191550217021, 190470704003, 190279602002, 190279606003, 190291904003, 190291904004, 190291904002, 190291905003, 190291905001, 190291904001, 190291902001, 190291901001, 190291905002, 190279606001, 191339604001, 191339601003, 191339604002, 191339604003, 190852905002, 190852902002, 190852903003, 190852903002, 190852901002, 190852901003, 190852902003, 191659…	62294
	593	455	-95.032	43.3285	[190410803002, 191479603004, 191479604002, 190630704004, 190630702001, 190630703002, 191479602002, 190630701001, 190630702002, 191434602001, 191434602002, 190410802005, 190410802002, 190410802001, 190410802006, 190410804002, 190410801001, 190410801003, 190410803005, 190410801002, 190410802004, 190410802003, 190630701002, 190630703003, 190630703001, 190630704002, 190630704003, 190630704001, 191414…	65051
	594	806	-95.2234	42.5645	[190219602002, 190219605003, 190219604002, 190219603002, 190219601001, 190350804003, 190350801002, 190350802001, 190350801001, 190930903002, 190930901001, 190930903003, 190930902002, 190930903001, 190259502001, 190350804001, 190350801005, 190350801003, 191930031005, 191930031004, 190350801004, 190350801006, 190279602001, 190219601002, 190219604003, 190219605001, 190219604001, 190350804002, 191414…	54218
	595	678	-94.1461	42.6434	[190799603001, 191870101001, 191870002001, 191870001003, 191870103001, 191870001002, 191870104001, 191870005002, 191870003002, 191870104004, 191870007001, 191870001001, 191870004002, 191870104003, 191870001005, 191870001007, 191870002002, 191870002003, 191870003001, 191870004001, 191870004003, 191870001004, 191870001006, 191870005001, 191870006001, 191870006003, 191870006004, 191870006002, 191870…	88823
	596	1003	-92.8787	41.8362	[190990406003, 190990407001, 190990407004, 191279505003, 191279505004, 191279506001, 191279506002, 191279506004, 191279506005, 191279507003, 191279506003, 191279507001, 191279508003, 190990408003, 190990408004, 190990403001, 190990404001, 190990405001, 190990405002, 190990405003, 190990405005, 190990405006, 190990405007, 190990406001, 190990406002, 191279507002, 191279502002, 191279508005, 191279…	129790
	597	10	-93.6047	42.1254	[190150203001, 191976804001, 190799605002, 190799602003, 190799602004, 190799602001, 190799605001, 190799605003, 190799602002, 190150204001, 190150204002, 190150205004, 190150207001, 190150207002, 190799601001, 190799603003, 190693603002, 190150207003, 191690010003, 191690011002, 191690011003, 191690011004, 191690012001, 191690013011, 191690013012, 191690013021, 191690013022, 191690001001, 191690…	142778
	598	333	-93.6684	41.5785	[191530008016, 191530008014, 191530008021, 191530008022, 191530008031, 191530008032, 191530009014, 191530052001, 191530052002, 191530053001, 191530053002, 191530053003, 191530101011, 191530101012, 191530101022, 191530102031, 191530102071, 191530102052, 191530102053, 191530104083, 191530104082, 191530104041, 191530104042, 191530104043, 191530104051, 191530104052, 191530104053, 191530104054, 191530…	600274
	599	574	-92.3171	41.0865	[191010904002, 191010904003, 191010903003, 191010903004, 191010904001, 190959603003, 191010903002, 191010902003, 191010901003, 191010901001, 191010903001, 191010902002, 191070803003, 191070802003, 191070804001, 191070801002, 191070804002, 191070801003, 191070803001, 191070802002, 191070802001, 191070803002, 191799604004, 191799605002, 191799605003, 191799605001, 191799606001, 191799606003, 191799…	100073
	600	436	-93.105	40.9388	[190399602001, 190079504003, 190079505002, 190539603001, 190539601003, 190539603002, 190539601001, 191350703001, 191350701002, 191350702002, 191350701003, 191350702001, 191350702003, 191350703002, 191350701001, 191810211001, 190079503001, 190079502001, 190079501003, 190079505003, 190079501001, 190079504001, 190079503003, 190079505001, 190079503002, 190079501002, 190079502002, 191850703001, 191850…	61873
	601	280	-92.6031	40.0414	[290019503002, 290019503003, 290019503004, 290019505004, 290019501003, 290019501002, 290019510002, 290019510001, 290019504002, 290019509003, 290019502001, 290019505002, 290019504001, 290019509002, 290019505003, 290019509001, 291154902003, 291154905001, 291154904001, 291154903002, 291154901001, 291154903003, 291154904002, 291974702003, 291974701002, 290019505006, 290019503001, 290019504003, 290019…	76713
	602	334	-91.4136	40.4819	[170679543005, 170679543004, 170679543002, 170679543001, 170679542002, 170679540001, 170679539002, 170679540003, 170679539001, 170679543003, 170679537002, 170679542003, 170679538001, 170679538002, 170679538003, 170679540002, 170679541001, 170679541002, 170679541004, 170679542001, 170679537001, 170679541003, 191114901004, 191114901002, 191114902002, 191114908002, 191114901003, 191114904003, 191114…	66956
	603	915	-91.2197	41.0801	[170719735002, 170719733003, 170719735003, 170719734002, 170719733002, 170719733001, 170719734003, 171310402004, 171310402005, 171310402003, 171310402001, 171610241031, 171310402002, 190570009001, 190570009002, 190570009003, 190570009004, 190570010002, 190570010003, 191390504001, 191390503004, 191390508002, 191390503003, 191390505001, 191390502002, 191390502001, 191390502005, 190570011003, 190570…	125754
	604	359	-91.5986	41.9008	[191130107001, 190199506002, 191050703003, 191050706002, 191390503001, 190959604003, 190959601001, 190959601002, 190959602002, 190959602001, 191030103013, 191030103014, 191030016004, 191030103022, 191030004001, 191030104005, 191030016003, 191030021001, 191050701002, 191130002012, 191130102002, 191130002013, 190119605003, 191130005003, 190559503002, 190559504004, 190559503006, 190559504003, 191030…	435276
	605	443	-91.1685	38.3415	[290554503023, 290554502002, 290554502001, 290554504004, 290554501021, 290554501011, 290554503021, 290554504001, 290554504005, 290554502003, 290554501023, 290554502004, 290554501024, 290718011012, 290718011014, 292198202022, 292198202021, 290718004014, 290718008001, 290718005005, 290718006021, 290718005001, 290718002021, 290718004011, 290718001003, 290718004012, 290718002012, 290718005004, 290718…	125937
	606	897	-90.8226	38.8704	[170619738003, 170830104021, 170830105001, 170139513002, 170139512003, 170139512001, 170139513001, 170139512002, 292198202024, 292198201012, 292198202012, 292198202025, 291833111141, 291833111521, 292198201021, 292198201031, 292198201011, 292198201033, 292198201025, 292198201013, 292198201032, 292198201024, 292198201022, 292198201023, 292198202023, 291833113911, 291833116022, 291833111542, 291833…	310418
	607	320	-89.6858	39.1373	[170519507002, 171359573001, 171359576003, 171359574001, 171359575001, 171359579001, 171359580002, 171359576001, 171359579002, 171359574002, 171359575004, 171359580004, 171359580001, 171359575003, 171359574003, 171359575002, 171359576002, 171359577001, 171359577002, 171359578001, 171359578002, 171359579004, 171359579005, 171179568003, 171179568001, 171179567001, 171179565002, 171179561003, 171179…	97848
	608	923	-89.9723	38.6453	[171635034023, 171635043552, 171635016051, 171194009511, 171635005001, 171635012002, 171635013005, 171635013002, 171635014003, 171635015011, 171635015012, 171635043022, 171635032033, 171635043531, 171635016036, 171635019004, 171635032032, 171635043021, 171635034123, 171899502002, 171635033222, 171635039044, 171635043512, 171635043551, 171635033224, 171635033342, 171635033223, 171635034131, 171635…	434723
	609	445	-90.2753	38.6742	[170830101004, 170830104016, 170830104022, 171635009003, 171635031004, 171635012003, 171635009004, 171635011002, 171635023002, 171635026022, 171635026023, 171635046002, 171635046001, 171194027211, 171336001022, 171635026024, 171635026031, 171635026033, 171635026034, 171635031001, 171635031002, 171635031005, 171179566003, 171194040003, 171194001024, 171336001012, 171336001013, 171336001021, 171336…	1042797
	610	35	-90.4969	38.5784	[171336004022, 290997003021, 290997008021, 290997005042, 290997006043, 290997006012, 290997006053, 290997004021, 290997001131, 290997002072, 291892215022, 291892216283, 290997004012, 291892132025, 291892178522, 291892178024, 291892215032, 291892213351, 291892216261, 291892178423, 291892175003, 291892177013, 291892151411, 291892212023, 291892188005, 291892204442, 291892221003, 291833111461, 291892…	794337
	611	475	-90.5413	37.872	[291239602003, 291239602005, 290997013003, 290997012002, 290997011012, 290997012006, 291793802003, 291793802001, 291793801001, 291793801002, 291793801003, 291879510005, 291879507003, 291879507004, 291879503001, 291879504003, 291879508004, 291879507002, 291879510001, 291879504004, 291879511003, 291879507005, 291879503004, 291879510003, 291879509023, 291879510002, 291869601001, 291869601002, 291869…	167516
	612	829	-89.8067	37.9876	[170770101002, 171635040024, 171635040023, 171899504004, 171579513004, 171579505003, 171579511001, 171579510003, 171579512003, 171579510001, 171579510002, 171579509003, 171579511004, 171579511003, 171579511002, 171579508002, 171579508003, 171579513001, 171579508001, 171579509004, 171579513002, 171579507002, 171579512001, 171336005022, 171336005021, 170770103002, 171450302001, 171450303001, 171450…	84255
	613	642	-90.4096	39.7357	[171379517003, 171379514003, 171379518004, 171379514002, 171379515001, 171379520001, 171379516002, 171379523002, 171379518001, 171379516003, 171379516004, 171379517001, 171379517002, 171379518002, 171379519001, 171379519002, 171379519003, 171379519004, 171379520002, 171379520003, 171379521001, 171379521003, 171379521004, 171379522002, 171379522003, 170619740001, 170619736002, 170619738002, 170619…	87155
	614	673	-91.3578	39.8113	[170010006001, 170010006005, 170010007001, 170010007002, 170010008002, 170010008003, 170010009001, 170010009002, 170010010011, 170010010013, 170010010021, 170010010022, 170010011001, 170010011003, 170010101001, 170010102003, 170010102004, 170010105001, 170010001003, 170010008001, 170010101004, 171499525003, 170010001004, 170010106004, 170010103003, 170010006004, 170010002021, 170010004001, 170010…	134596
	615	831	-91.7702	39.0536	[291399702001, 291399704002, 291399701004, 291399703002, 291399704001, 291399704003, 290739601002, 290079507002, 290079507004, 290270703005, 290270701003, 291379602004, 291379602003, 291514901002, 290079501002, 290079507001, 290079503003, 290079506001, 290079501001, 290079505001, 290079504003, 290079502004, 290079507003, 290079502005, 290079503002, 290079502001, 290270703001, 290270703006, 290270…	70847
	616	106	-92.4234	39.0693	[290190005001, 290190005002, 290190006001, 290190006002, 290190020002, 290190020003, 290190011042, 290190014004, 290190015021, 290190017022, 290190018051, 290190020004, 290190003002, 290190019023, 290190020001, 290190018052, 290190016021, 290190018031, 290270705004, 291353854003, 291353851001, 290190006004, 290190007002, 290190007003, 290190021001, 290190009001, 290190009002, 290190010012, 290190…	226830
	617	1000	-92.2559	38.5301	[291319626004, 290190017011, 290190017013, 290510108002, 290270708003, 290270707003, 291414701002, 291319625003, 291319626002, 291319629001, 290510206002, 291353854002, 291353854001, 291353851003, 291353852003, 291353851002, 291353852002, 291353852001, 291353853001, 291353853003, 290190017012, 291353853002, 290510104005, 290510109001, 291514901001, 291514902003, 291514903001, 291514904001, 291514…	142867
	618	766	-92.6828	37.922	[290299501002, 290299502001, 290299501001, 290299504001, 290299511001, 290299505001, 290299504002, 290299502003, 290299508002, 290299512002, 290299508005, 290299502002, 290299505003, 290299505002, 290299508001, 290299509001, 290299502005, 290299512001, 290299508003, 290299507002, 290299506001, 290299511002, 290299503002, 290299503001, 290299509002, 290299507003, 290299507001, 290299508004, 291414…	125652
	619	299	-91.8441	37.7835	[290554504002, 290554504003, 291618904001, 291618909003, 291618901002, 291618908001, 291618907003, 291618906001, 291618905003, 291618910001, 291618907002, 291618904002, 292294901001, 290659603001, 290659603002, 290659603003, 290659604001, 290659604002, 290659604003, 291258803003, 291258803002, 292154802005, 291618903002, 291618904003, 291618906002, 291618907001, 291618909002, 291618909001, 291618…	135575
	620	465	-95.8594	36.938	[201259511002, 200999506001, 202050973001, 201259505001, 201259504002, 201259506001, 201259506003, 201259504001, 201259506004, 201259507004, 201259508002, 200199646003, 200199646001, 200199646006, 200199646004, 200199646005, 201259502002, 201259502001, 201259508001, 201259507001, 201259507005, 201259509002, 201259501002, 201259501003, 201259503002, 201259501001, 201259507003, 201259506002, 201259…	118139
	621	141	-95.9159	36.1116	[401450306023, 401310505011, 401310504031, 401310508022, 401310508011, 401310508012, 401310504091, 401310502011, 401310504051, 401310504061, 401310506031, 401310502031, 401310503031, 401310503041, 401310501041, 401310505022, 401310506021, 401310506042, 401310504081, 401310503012, 401310503021, 401310501011, 401310505021, 401310504071, 401310503011, 401310501031, 401450304022, 401450305022, 401450…	883136
	622	488	-95.2468	35.8315	[401450307982, 401450302023, 401450303001, 401450302022, 401450302021, 401010008012, 401010007006, 401010008011, 401010008022, 400970405011, 400970405021, 400612792001, 400612792003, 400612792004, 400612794002, 401450308002, 401450307981, 401450302012, 401450307983, 401450301023, 401010013005, 401010006003, 401010006004, 400970404004, 400970401001, 400970405023, 400970403002, 400970401004, 400970…	173637
	623	550	-95.7549	35.1925	[400612793003, 401270976001, 401110009011, 401110009023, 401110009013, 401110009024, 401110001001, 401110009014, 400770871002, 400770872003, 400770872001, 400770872002, 400770873001, 401214860004, 401010015004, 401010016001, 401110008001, 400770872004, 401110008003, 400917802002, 400917802001, 400917797002, 400917797004, 400917799002, 400917799003, 400917801002, 400917797003, 400917797001, 400917…	108259
	624	269	-94.567	34.7873	[51279503002, 51279501003, 51279502002, 51279502001, 51279502003, 51310103022, 51139502004, 51139506001, 51139502001, 51139501001, 51139503002, 51139501002, 51139504002, 51139505001, 51139503001, 51139504001, 51139502005, 51139505002, 51139501003, 51139502002, 51139502003, 400612794001, 401270976002, 401270976003, 400790407003, 400790405003, 400790403011, 400790405002, 400770873002, 400770871001,…	64854
	625	480	-94.4109	35.3742	[51310013033, 51310013042, 51310013043, 51310013044, 51310012022, 51310013011, 51310013012, 51310013013, 51310013022, 51310101023, 51310101022, 51310102022, 51310013045, 51310102021, 51310102011, 51310102012, 50330205021, 50330205024, 50330205011, 50330203022, 50330202041, 51279501002, 50479503005, 51310012013, 51310011014, 51310011021, 51310011022, 51310011023, 51310012011, 51310007002, 51310007…	246514
	626	61	-94.5434	36.0571	[51430105041, 51430105045, 51430110032, 51430110043, 51430110031, 51430110023, 51430105042, 51430110022, 51430110021, 51430105044, 51430105063, 50070212011, 51430105043, 50070210021, 50070210013, 50070211021, 50070213011, 50070213012, 50070210023, 50070210022, 50070211014, 50070210014, 51430110014, 51430110041, 51430110013, 51430110042, 50070211013, 50070211011, 50070210024, 50070213013, 50070210…	94517
	627	719	-94.1351	36.2733	[50879603001, 50879601001, 50879601002, 50879603002, 50879604002, 50879602001, 50879602003, 50879602002, 50159501002, 50159501001, 51430105032, 51430105061, 51430104011, 51430104012, 51430104013, 51430104021, 51430104031, 51430104032, 51430105031, 51430102001, 51430103011, 51430103013, 51430103021, 51430103023, 51430101012, 51430113002, 51430105083, 51430105033, 51430111013, 51430101021, 51430111…	450544
	628	932	-94.9471	36.6544	[200219582002, 291190703002, 291190703003, 291190702003, 401310507021, 401310507012, 400970406001, 400970407004, 400970407001, 400970408004, 400970407003, 400413758021, 400413757004, 400413757005, 400413760005, 400413760002, 400413761001, 401155742003, 401155748002, 400970405024, 400353731001, 400353732001, 400353734003, 400353731003, 400353732002, 400353735001, 400353731002, 400353735002, 400353…	99525
	629	825	-94.3911	37.0469	[200219584001, 200219585004, 200219586001, 200219585001, 200219586002, 200219584002, 200219581003, 200219586005, 200219584003, 200219585002, 200219585003, 200219586003, 200219586004, 291450209001, 291450209002, 291450202001, 290970102003, 290970102004, 290970103001, 290970104001, 290970104002, 290970104003, 290970105003, 290970105005, 290970105006, 290970106001, 290970106002, 290970106004, 290970…	231531
	630	331	-95.0513	37.4498	[200999507001, 200999505002, 200999502001, 200999506003, 200999505001, 200999503003, 200999503001, 200999503002, 200999501003, 200999501001, 200999504002, 200999504003, 200999505004, 200999506002, 200999507002, 201339518002, 201339516002, 201339516001, 201339518001, 201339517004, 201339518004, 201339519002, 201339520002, 201339517002, 201339516003, 201339516005, 201339518003, 201339519001, 201339…	91507
	631	975	-94.3576	37.9379	[201079552005, 201079552004, 201079552003, 200119559001, 200119559003, 200119560001, 200119558002, 200119558004, 200119559004, 200119560003, 200119558001, 200119560002, 200119556003, 200119559002, 200119558003, 290130701002, 290130702002, 290130704001, 292179504003, 290130701003, 290130701001, 290130702003, 290130702004, 290130704002, 290130703004, 290130703001, 290130704003, 290130703003, 290130…	67581
	632	539	-93.4779	37.6915	[291679603002, 290398703003, 290398703004, 290398701001, 290398701004, 290398701002, 290398703001, 290594802005, 291679602005, 291679602002, 291679604006, 291679602003, 291679603003, 291679602001, 291679603004, 291679604002, 290770050011, 290574802002, 290594802003, 290854705001, 290854705002, 290854703001, 290854701002, 290854705004, 290854703002, 290854701001, 290854701003, 290854705003, 290574…	67531
	633	699	-93.2958	37.159	[292254704012, 290770056001, 292254703012, 292254701022, 292254701013, 292254704021, 292254703022, 292254703021, 292254701021, 290770023004, 290770050021, 290770055001, 290770055002, 290770055003, 290770056002, 290770040022, 290770046005, 290770048013, 290770048031, 290770051002, 290770052003, 292294902002, 290430202022, 290430202031, 290430203061, 290430203032, 290430203052, 290770041032, 290770…	446075
	634	138	-93.2579	36.4783	[50097905011, 50097905022, 50097905012, 50097905023, 50879604001, 50159503004, 50159503003, 50159504002, 50159504003, 50159505003, 50159503002, 50159505001, 50159503001, 50159505005, 50159504001, 50159505004, 50159502001, 50159505002, 50097902001, 50097904002, 50097904003, 50097903002, 50097902004, 50097903001, 50097901001, 50097903003, 50097901002, 50097902003, 50097901003, 50097906001, 50097905…	152472
	635	671	-92.2735	36.6247	[50659602003, 50659603001, 50659603002, 50899602012, 50899602013, 50059506002, 50059506003, 51299702004, 50059509004, 50059502001, 50059501001, 50059508002, 50059505004, 50059505003, 50059507002, 50059504001, 50059501004, 50059501003, 50059509003, 50059506001, 50059501002, 50059509001, 50059502003, 50059508004, 50059508001, 50059503002, 50059505001, 50059503001, 50059504002, 50059503003, 50059505…	140517
	636	451	-91.3645	36.4767	[50659601002, 50659601003, 50659601001, 51354703003, 51354702005, 51354702007, 51354703001, 51354702004, 51354704002, 51354701002, 51354701001, 51354702006, 51354703002, 51354702002, 51354704001, 51354702001, 51354702003, 51354704003, 50754702003, 50754702002, 50754703002, 50754702001, 50754702004, 50754703001, 51219601002, 51219603021, 51219602002, 51219602004, 51219601003, 51219602003, 51219602…	76290
	637	2	-91.7619	35.5337	[50634902003, 50634902002, 51414603022, 50634903003, 50659604002, 50659604001, 50659602002, 51354704006, 51354704004, 51354704005, 51414603021, 51474902001, 51474902002, 51414603011, 50634903004, 50634904002, 50634905002, 50634907003, 50634907002, 50634908003, 50634901004, 50634905001, 50634907004, 50234804003, 50634903001, 50634906001, 50634903002, 50634907005, 50634902001, 50634906002, 50634908…	174688
	638	151	-92.3223	34.8046	[50850202052, 50850202051, 50850202011, 50450305022, 50450307011, 51250103011, 51250101031, 51250103013, 51190042202, 51190042203, 51190042211, 50450305011, 50450307012, 50450308005, 50450310061, 50450310012, 51190037111, 51190024061, 51190027004, 51190040012, 51190040073, 51190032071, 51190037112, 51190037113, 51190042161, 51190042162, 51190042163, 51250104053, 51250105073, 51250103022, 51250103…	675733
	639	821	-92.0813	34.1851	[50534704004, 50690013002, 50690014021, 50850207001, 50259702002, 50259702004, 50259701001, 50259701004, 50259701003, 50259701002, 50259702003, 50534704001, 50534701003, 50534701002, 50534702001, 50799606001, 50799603001, 50799604002, 50799605002, 50799605001, 50799604001, 50850207002, 50850207003, 50690010001, 50690003023, 50690021042, 50690016001, 50690003021, 50690009001, 50690021031, 50690023…	112640
	640	605	-91.4856	34.6019	[50014804001, 50014808001, 50959502001, 50959502002, 50959503003, 50850204001, 50850208002, 50850201043, 50850205002, 50850204003, 50850208001, 50850205001, 50850204002, 51174603001, 51174602002, 50014803001, 50014802001, 50959501004, 50014807003, 51074802002, 51474901004, 50959501003, 50959503002, 50014805001, 50014808002, 50014805003, 50014804003, 50014805002, 50014805004, 50014807002, 50014801…	45755
	641	416	-93.0191	34.43	[50534703001, 50510120012, 50510120014, 50510120022, 50510117003, 51250105032, 51250105033, 51250105082, 51250105031, 50510104004, 50510104005, 50510112003, 50510120013, 50510112005, 50510120021, 50510120023, 50534703003, 50979530001, 50979532001, 50979530003, 50979530002, 50199537001, 50199537003, 50199538005, 50199537002, 50199538004, 50590206002, 50590201001, 50590202001, 50590202003, 50590202…	180183
	642	601	-92.9186	35.3464	[51159507003, 51159509003, 51159509001, 51159508001, 51159514001, 51159512001, 51159516004, 51159507002, 51159513003, 51159510002, 51159509004, 51159516002, 51159507001, 50299503002, 51414603023, 50299504002, 50299506002, 50299502001, 50299501003, 50299503001, 50299504001, 50299506001, 50299505001, 50299502003, 50299505002, 50299501002, 50299502002, 50299501001, 51159512002, 51159511002, 51159512…	125958
	643	306	-93.6795	35.3174	[50879604003, 50879603004, 50839506002, 50839501002, 50839501001, 50839504001, 50839505002, 50839505001, 50839506001, 50839504002, 50839502001, 50839503001, 50839501003, 50839503002, 50839502003, 50839502002, 50839505003, 50839505004, 50719519001, 50719521003, 50719517002, 50719522001, 50719517003, 50719522003, 50719518002, 50719518001, 50719520001, 50719519002, 50719522002, 50719520003, 50979531…	77255
	644	404	-92.7799	33.3585	[51039504001, 50134802003, 50134802001, 50134801002, 50279504002, 50279504001, 50279501003, 50279501002, 50279501001, 51039504003, 51039505002, 51039505001, 51039506001, 51399507001, 51399509001, 51399504004, 51399505001, 51399502001, 51399506003, 51399505004, 51399502004, 51399502003, 51399502002, 51399504002, 51399504003, 51039501003, 51039506004, 51399504005, 51399505002, 51039503004, 51039505…	92323
	645	613	-93.2235	32.7124	[50734702001, 50279503002, 50279503001, 221119603003, 221190315004, 220150111061, 220279504003, 220150111031, 220150112001, 220279504002, 220279501001, 221190321003, 221190311002, 220139702002, 220139702001, 220139701004, 220139703001, 221190316002, 221190319003, 221190317002, 221190312003, 221190314003, 220139701003, 220139704001, 220139703003, 221190318002, 221190316001, 221190315002, 221190312…	83271
	646	152	-93.7755	32.4564	[220170246011, 220170244003, 220170243014, 220170243031, 220170243032, 220170243033, 220170243034, 220170215002, 220170216002, 220170216003, 220170216001, 220170217001, 220170217002, 220170218001, 220170241072, 220170241073, 220170241082, 220170241083, 220170241084, 220170241085, 220170221006, 220170222001, 220170222002, 220170222003, 220170222004, 220170223001, 220170223002, 220170223003, 220170…	413053
	647	870	-94.1157	33.3706	[50919800001, 50910207021, 50910201001, 50910201002, 50910201003, 50910201004, 50910202003, 50910202004, 50910204001, 50910204002, 50910204003, 50734702002, 50734702003, 50910205001, 50910210004, 50910210008, 50910202001, 50910209004, 50910210006, 50910210007, 50910209002, 50910209005, 50910210001, 50910206001, 50910206003, 50910207011, 50910207012, 50910207022, 50910209001, 50910210003, 50910210…	169496
	648	77	-93.6591	33.8476	[51330804002, 50734701001, 50734701002, 50734701004, 50734701003, 50574802003, 50574804002, 50574804003, 50574802002, 50574803006, 50574804001, 50574801004, 50574801002, 50574801003, 50574803003, 50979532002, 50979532003, 50199537004, 50574803001, 50574803005, 50574803002, 50574803004, 50199539002, 51330804001, 51330801002, 50199539001, 51099535003, 50574805002, 50574805003, 50574805001, 50990903…	68051
	649	736	-94.7365	33.8881	[51330802001, 51330803002, 51330803004, 51330802002, 51330803001, 51330801001, 51330802003, 51330803003, 51139506002, 50810303001, 50810302001, 50810302002, 401270978002, 400890986005, 400890989002, 400890985003, 400890989003, 400890984002, 400890986004, 400890985004, 400890983002, 400890987002, 400890986003, 400890986001, 400890986002, 400890987003, 400890987004, 400890987005, 400890988005, 4008…	60465
	650	723	-95.5493	33.7607	[401270978001, 401270977001, 401270977002, 401270977003, 401270977004, 400239670002, 400239672001, 400239669001, 400239670003, 400239670001, 400239672002, 400239673004, 400239669002, 400239673002, 400239671001, 400239671002, 400239671003, 400239671004, 400239672003, 400239673003, 400239669003, 400239673001, 481479501001, 483879505006, 482770010001, 482770005004, 482770006003, 481199502002, 481199…	86612
	651	419	-95.959	32.9716	[482319609001, 482319609002, 482319609003, 482319610001, 482319608003, 482319608004, 482319611003, 482319612001, 482319605002, 482319606002, 482319606001, 482319607002, 482319608001, 482319608002, 481199501002, 482319605003, 482319617003, 482319610003, 482319616003, 482319605004, 482319611001, 482319613004, 482319615031, 482319603003, 482319603002, 482319612002, 482319616001, 482319610004, 482319…	193551
	652	1017	-95.3454	32.3636	[484230018033, 484230019073, 484230021012, 484230019014, 484230019013, 484230022001, 484230011021, 484999503011, 484999507002, 484999504002, 484999506022, 480739502002, 480739501002, 484679509005, 484679508001, 484679508003, 484999506011, 484999507003, 482139514004, 482139503005, 484599505002, 484230020092, 484230020093, 484230020081, 482139502003, 484230020082, 484230009003, 484230020041, 484999…	297008
	653	124	-95.5013	31.7791	[480019505003, 480739507003, 480739508023, 480739510002, 480739503004, 480739503002, 480739508021, 480739508012, 480739503005, 480739507002, 480739503006, 480739503003, 480739501003, 480739509001, 480739506003, 480019508002, 480739505002, 480739506002, 482259505001, 482259501004, 482259501001, 482259505002, 482259501003, 480019504011, 480019509023, 480019509012, 480019507003, 482899501002, 482259…	113062
	654	830	-96.2754	32.0812	[483499707003, 483499709004, 483499701001, 482570513005, 482570513001, 482139506011, 482139508004, 482139506024, 482570513004, 482570512022, 481610006003, 481610004002, 481610007003, 484679510002, 484679510001, 481610007001, 482570512021, 482570512023, 482570512012, 482139513004, 482139511002, 482139509014, 482139509013, 482139507002, 482139504002, 482139509022, 482139509012, 482939703002, 482939…	168580
	655	412	-94.6699	32.4434	[482030206061, 483159504001, 481830007004, 483659502001, 483659504006, 483659504002, 483659506001, 483659504001, 483659503002, 483659502002, 483659502003, 483659503004, 483659505001, 483659501003, 481830006003, 481830101001, 481830101004, 481830104001, 481830106001, 481830012002, 481830101002, 481830105001, 481830006004, 481830007001, 481830007002, 481830007003, 481830007005, 481830008001, 481830…	275068
	656	387	-94.9679	33.0283	[480639501011, 480639502001, 480639502003, 480639502002, 480639501022, 480639502005, 480639502004, 484999503021, 484499503001, 484499506001, 480679507002, 480679507003, 483879501001, 484999503012, 484999501003, 484599501002, 484599504004, 484599504001, 484599503002, 484599502001, 484599504003, 484599501004, 480679507001, 480679502002, 484999502002, 480639501021, 480639501012, 480679507004, 481599…	114348
	657	609	-94.6112	31.5036	[480739510003, 480739511001, 483479509001, 483479503023, 483479505012, 483479507002, 483479504001, 483479503011, 483479502004, 483479503013, 483479511003, 483479501001, 483479505023, 483479507003, 483479503022, 483479504004, 483479504002, 483479502002, 483479501002, 483479503014, 483479511002, 483479502001, 483479503012, 483479505022, 483479504003, 483479511001, 483479503021, 483479505011, 483479…	197978
	658	623	-100.392	34.6791	[400579678002, 481019501003, 481019501001, 481019501002, 481919505002, 481919505001, 481299502001, 481299503001, 480759502002, 483459501002, 483459501001, 480759502004, 484839503001, 484839501002, 480759501001, 480759501002, 480759502001, 481919505003, 481299502002, 481299503002, 480879503001, 480879503002, 480879503003, 480879503004, 480759502005, 480759502003, 484839503003, 484839501001, 484839…	27180
	659	431	-99.3612	34.7905	[400559671002, 400559672001, 400559672003, 400559671001, 400559672004, 400659684003, 400659686004, 400659681001, 400659682001, 400659684001, 400659684004, 400659685001, 400659685002, 400659685003, 400659686002, 400659686003, 400659686005, 400659687001, 400659687002, 400659688001, 400659688002, 400659688003, 400099668001, 400099665001, 400099668002, 400099665002, 401410701002, 400759637002, 400759…	50472
	660	201	-99.3094	34.0491	[401410703001, 401410703002, 401410704001, 401410703003, 401410704002, 401410704003, 401410701001, 482759502002, 482759501002, 484879505003, 484879503001, 484879507003, 484879505001, 484879506003, 484879506001, 484879505002, 481559501001, 484879503002, 484879506004, 484850137001, 484850137002, 481979501002, 481979501003, 481979501001, 481979501004, 481979501005, 484850137003, 480239503005, 480239…	33105
	661	597	-98.5244	33.9009	[400673718003, 400338712002, 401410705001, 400338712001, 480770302003, 480770303013, 480770303014, 480770302004, 480770303012, 480770303022, 480090202001, 484850108001, 484850108002, 484850109001, 484850109002, 484850110001, 484850110002, 484850110003, 484850112002, 484850101002, 484850104003, 484850106002, 484850107001, 484850107003, 484850127002, 484850126003, 484850132005, 484850135011, 484850…	154381
	662	585	-98.245	34.7061	[400151621002, 400310007002, 400310007001, 400310009001, 400151621007, 400151621005, 400151621008, 400151621006, 400151621004, 400151621003, 400151622003, 400151622002, 400310010002, 400310001001, 400310009002, 400310004021, 400310021001, 400310022001, 400310017001, 400310005021, 400310004012, 400338711002, 400338711001, 400338711003, 400510010001, 400510006004, 400510001001, 400510004001, 400510…	222848
	663	708	-98.9677	35.5183	[400099661002, 400119589003, 400151617002, 401299600003, 400099661006, 400439593001, 400439591001, 400439593002, 400119588001, 400099662001, 400099662002, 401499654001, 401499649003, 401499651002, 401499649002, 401499651001, 401499650002, 401499649001, 400399606003, 400399606004, 400399607002, 400399607003, 400399607005, 400399610003, 400399604002, 400151617001, 400151616001, 400151616002, 400399…	75467
	664	405	-99.2336	36.5638	[200339676002, 200339676001, 200339676003, 200079682001, 401519543001, 401519542004, 401519542003, 401519542001, 401539533004, 400459526001, 400439591002, 401539535002, 401539535004, 401539534003, 401539535001, 401539535005, 400459528001, 400459526002, 401539533003, 400599522001, 400599521001, 401519542005, 401519544002, 400439592001, 401539532003, 401539531001, 401539534002, 401519543003, 401519…	45640
	665	262	-98.0018	36.4225	[200079682002, 200779617002, 200779618001, 200779618002, 200779617001, 400470013003, 400739581002, 400739581001, 400739581003, 400739582001, 400039556002, 400039557001, 400039556001, 400039560001, 400039560002, 400470013004, 400470014011, 400470014012, 400470014021, 400470015002, 400470015004, 400470015005, 400119588002, 400119587001, 400739581004, 400539565003, 400539564001, 400470016022, 400470…	95053
	666	863	-97.0989	36.9248	[201919626002, 200354935003, 200354938004, 200354940003, 200354939001, 200354935001, 200354933001, 200354931001, 200354931002, 200354939002, 200354935004, 200354936001, 200354933002, 200354938001, 200354934002, 200354934001, 200354939003, 200199646002, 201919623004, 201919623001, 201919623003, 201919623002, 200354938002, 200354938005, 200354938003, 200354940001, 200354940002, 200354941001, 200354…	88369
	667	506	-96.909	36.14	[400819612002, 401039566002, 401039569003, 401179575002, 401190101021, 401190103001, 401190101011, 401190113014, 401190109002, 401190113021, 401190113022, 401039569004, 401039570001, 401139400032, 401139400035, 400819612003, 400819612001, 400819611001, 401190105003, 401190111014, 401190102001, 401190101022, 401039569002, 401190106003, 401190111011, 401190107003, 401190111022, 401190113023, 401179…	126308
	668	549	-97.5505	35.5193	[401091088015, 401091088021, 401091088024, 401091088031, 401091088032, 401091088041, 400272019042, 400272019022, 400272019043, 401091085272, 401091085271, 401091085241, 401091085231, 400173009043, 400173010011, 400173010031, 400173010032, 400173009022, 400173011001, 400173001001, 400173003003, 400173004001, 400173004002, 400173005002, 400173005004, 400173012014, 400173012012, 400173012013, 400173…	956332
	669	48	-97.4461	35.2151	[400272008002, 400272014042, 400272024052, 400272020072, 400272016122, 400272006015, 400272020073, 400272012022, 400272024043, 400272024053, 400272015083, 400272015074, 400272016101, 400272021051, 400272021052, 400272021063, 400272020082, 400272015091, 400272015104, 400272022052, 400496817001, 400496818001, 400272005004, 400272024051, 400272016023, 400272016121, 400272020042, 400272012021, 400272…	322643
	670	838	-96.8398	35.4018	[400819617001, 400819614003, 400819613001, 400819615001, 400819614001, 401335834004, 401335833002, 401335831001, 401335833001, 401335832002, 401070809001, 401070809002, 401335834001, 401335837001, 401335832001, 401335831002, 401335834002, 401255009002, 401255011013, 401255011011, 401255009001, 401255010042, 401255010014, 401255011021, 401255013001, 401255011026, 401255006002, 401255010013, 401255…	134187
	671	977	-96.6029	34.8752	[400634848001, 400634847001, 400634850003, 401335836003, 401335838002, 401335836001, 401335838001, 401335839002, 401230886003, 401230888001, 401230893003, 401230896001, 401230888002, 401230886001, 401255013002, 401335836004, 401335836005, 401335837002, 400293882001, 400293881001, 400496811003, 401335839001, 401335836002, 401230888004, 401230889001, 401230889004, 401230893004, 401230888005, 401230…	65714
	672	823	-97.2066	34.3151	[400496813003, 400496813001, 400850942001, 400850942002, 400850943001, 400850941001, 400850943002, 400198925002, 400198923004, 400696603001, 400850942003, 400850941002, 400198927002, 400198925003, 400198921001, 400198922001, 400673716001, 400673716002, 400198923003, 400198923002, 400198928004, 400198925001, 400198926001, 400198926003, 400198926004, 400198928005, 400198924004, 400198924003, 400696…	96548
	673	322	-96.3771	34.1506	[400055877004, 400055877002, 400950948021, 400137960012, 400137960011, 400137961002, 400137960021, 400137961004, 400137962003, 400293881002, 400293882002, 400293881004, 400293881003, 400696602002, 400696601982, 400696602004, 400055878002, 400055879003, 400055878001, 400055878003, 400055877003, 400055879002, 400696602005, 400055879001, 400055876002, 400950947002, 400950947003, 400950947001, 400950…	70931
	674	573	-96.5362	33.6556	[400950948012, 400137966003, 400137966001, 400950948022, 400950948011, 400950948023, 400137966002, 400137966004, 400137959002, 400137959001, 481479508004, 481479504024, 481479504013, 481479507011, 481810007001, 481810007002, 481810005013, 481810005012, 481810013002, 481810007005, 481810020003, 480970001001, 480970001003, 481810014005, 481810015001, 481810015003, 481810015006, 481810008004, 481810…	178361
	675	400	-97.3789	32.6885	[484391112032, 484391110133, 484391061021, 484391110163, 484391139262, 484391140033, 484391140071, 484391050084, 484391050085, 484391141026, 484391140085, 484391140083, 484391140082, 484391038002, 484391022023, 484391022021, 484391026013, 484391025004, 484391045021, 484391038001, 484391037013, 484391234002, 484391236002, 484391046042, 484391046011, 484391062013, 484391111032, 484391059021, 484391…	916833
	676	902	-97.1579	32.7793	[484391135181, 484391135201, 484391061011, 484391065152, 484391065171, 484391065182, 484391065174, 484391135103, 484391065111, 484391115511, 484391115512, 484391113093, 484391113092, 484391114041, 484391115383, 484391115143, 484391139071, 484391131143, 484391131111, 484391131103, 484391131122, 484391138131, 484391138132, 484391138141, 484391139212, 484391139263, 484391139266, 484391137111, 484391…	1264143
	677	559	-96.8622	32.6263	[484391115482, 481130020002, 481130020003, 481130087051, 481130165231, 481130169033, 481130199001, 481130199002, 481130199003, 481130199004, 481130086042, 481130087011, 481130087013, 481130111011, 481130107012, 481130107031, 481130042011, 481130042013, 481130042015, 481130042021, 481130042023, 481130043001, 481130043002, 481130043003, 481130108011, 481130108012, 481130108013, 481130108014, 481130…	787847
	678	974	-96.6612	32.8329	[481130012021, 481130012022, 481130012023, 481130012031, 481130012032, 481130013012, 481130013011, 481130013021, 481130015022, 481130015023, 481130016001, 481130008002, 481130008005, 481130009001, 481130009003, 481130084003, 481130009004, 481130010011, 481130011011, 481130011023, 481130079021, 481130078184, 481130078113, 481130191002, 481130191003, 481130192021, 481130192024, 481130192025, 481130…	1300093
	679	23	-96.8988	32.9198	[484391137035, 481210216192, 481130192121, 481130138051, 481130072022, 481130192042, 481130192043, 481130192044, 481130192082, 481130192083, 481130192081, 481130195015, 481130194001, 481130194002, 481130195021, 481130197002, 481130198001, 481130106012, 481130106013, 481130106022, 481130141141, 481130141142, 481130141202, 481130141203, 481130141352, 481130071012, 481130071022, 481130071025, 481130…	968675
	680	800	-96.7234	33.0947	[480850305242, 480850306042, 481130192032, 481130192034, 481130192041, 481130192051, 481130192052, 481130192053, 481130192061, 481130192062, 481130192063, 481130192064, 481130192101, 481130192102, 481130192111, 481130192112, 481130192113, 481130192114, 481130136051, 480850309001, 480850307025, 480850316535, 480850316212, 480850316411, 480850307021, 480850316281, 480850320042, 480850315063, 480850…	965796
	681	788	-97.1031	33.221	[481210217175, 481210217174, 481210217192, 481210203081, 481210203072, 481210203102, 481210215121, 481210215151, 481210214072, 481210214071, 481210214033, 481210201081, 481210203071, 481210201052, 481210201152, 481210215122, 481210202021, 481210203054, 481210202023, 481210211003, 481210211001, 481210215123, 481210217152, 481210217151, 481210201131, 481210217501, 481210217154, 481210201133, 481210…	442882
	682	167	-97.746	33.3995	[400673717001, 480770303021, 483379505004, 483379505006, 483379503001, 483379503003, 483379505001, 483379504005, 484971504012, 484971504022, 484971504031, 484971505002, 484971506014, 484971506021, 484971501011, 484971505001, 483379502001, 483379501001, 483379505005, 483379505002, 483379501002, 483379504003, 483379504004, 483379504002, 483379506002, 483379505007, 483379502002, 483379504001, 483379…	79344
	683	792	-98.7605	32.7911	[483630002002, 483630001002, 481339501002, 485039506002, 485039506003, 485039506004, 485039504001, 485039502001, 485039504003, 484299502003, 484299502002, 484299505003, 484299502001, 484299505002, 484299505001, 484299503001, 484299503002, 484299502004, 483630001001, 483630002001, 483630003002, 481339501001, 481339502006, 481339503001, 481339502001, 481339503005, 481339502004, 481339502002, 481339…	48150
	684	105	-98.2864	32.0488	[481939503004, 481439503001, 481439506002, 481439502012, 481439503006, 481439507001, 481439505002, 481439501002, 480939503003, 481439502021, 481939503001, 481939501001, 481439502013, 481439502011, 481439504002, 481439502023, 481439506003, 481439505005, 481439504005, 481939503005, 481939503002, 481939501002, 480939502001, 480939501001, 480939501004, 480939502003, 480939504002, 480939501002, 480939…	66114
	685	250	-97.8482	32.6513	[483671403002, 482211602041, 483630007002, 483630008002, 483630008004, 484250002002, 484250001003, 484250001001, 484250001002, 483630004001, 483630005001, 483630005002, 483630006001, 483630006003, 483671401012, 481439501001, 483671403003, 483671404032, 483671405012, 483671406023, 483671406024, 483671401011, 483671403005, 483671404071, 483671405011, 483671406014, 483671406022, 483671404102, 483630…	184186
	686	1020	-99.0571	31.6014	[480839503002, 480839503001, 480839503003, 480839507001, 480839507003, 480839503005, 480499508003, 483079505001, 483079505002, 483079503005, 483079503006, 483079504001, 480499509004, 480499510002, 480499511001, 480499511003, 480499510001, 483079504002, 484119501001, 484119502001, 484119502002, 480499513002, 480499502003, 480499501002, 480499512002, 480499507002, 480499505003, 480499502002, 480499…	68224
	687	663	-100.686	29.0845	[484659503022, 484659503021, 484659503013, 484659505004, 484659503011, 484659800001, 483239507004, 483239506022, 483239507002, 483239503003, 483239502051, 483239502053, 483239503001, 483239505004, 484659502013, 483239502013, 483239502052, 484659505003, 484659508003, 484659507005, 484659503012, 484659508002, 484659507004, 484659507006, 484659506012, 484659508001, 484659507002, 484659504002, 484659…	109270
	688	253	-99.564	28.9339	[484639502001, 484639503004, 484639503003, 484639504002, 481639503002, 481639501002, 481639502002, 481639501004, 484639504001, 484639505003, 483250005002, 482839503004, 482839503005, 482839503001, 484639501001, 484639505001, 484639502004, 484639501003, 484639502002, 484639505002, 484639501002, 484639502003, 484639502006, 485079503011, 485079502001, 485079501001, 484639502005, 484639503001, 484639…	81430
	689	148	-99.4659	27.52	[484790002002, 484790002003, 484790002004, 484790003001, 484790006022, 484790007001, 484790008001, 484790008003, 484790009012, 484790009013, 484790019001, 484790006012, 484790006013, 484790017222, 484790018091, 484790018172, 484790006021, 484790009041, 484790018181, 484790017111, 484790018151, 484790017141, 484790010042, 484790010031, 484790016022, 484790017122, 484790018102, 484790018162, 482839…	270143
	690	978	-98.9072	26.5005	[484279507022, 484279506003, 484279501072, 484279507021, 484279507011, 484279505001, 484279501051, 484279502044, 484279502032, 484279502031, 484279501071, 484279501052, 484279501062, 484279504011, 484279504012, 484279502042, 484279502043, 484279502041, 484279501081, 484279501082, 484279502021, 484279506004, 484279504021, 484279504013, 484279501011, 484279504022, 484279501041, 484279501042, 484279…	77347
	691	215	-98.1599	26.233	[482150244031, 482150245002, 482150246001, 482150246002, 482150218031, 482150236005, 482150222013, 482150239023, 482150235071, 482150235073, 482150231022, 482150229004, 482150239042, 482150239041, 482150224012, 482150224021, 482150231043, 482150235032, 482150241112, 482150241113, 482150202012, 482150202043, 482150203022, 482150203013, 482150219013, 482150235133, 482150241071, 482150235113, 482150…	845516
	692	55	-97.5591	26.057	[480610136001, 480610137003, 480610137001, 480610138011, 480610138021, 480610139011, 480610139012, 480610140012, 480610141002, 480610136003, 480610131041, 480610133061, 480610133081, 480610133082, 480610133091, 480610133092, 480610134022, 480610105002, 480610133071, 484899900000, 480610110003, 480610120022, 480610121012, 480610119031, 480610125081, 480610121022, 480610124013, 480610126093, 480610…	423547
	693	115	-98.0574	27.5968	[483550059002, 483550060001, 482479502002, 483550058022, 483550059001, 482619501001, 482730205004, 482730202004, 482730204003, 482730202001, 482730202003, 482730204002, 482499501003, 482499507004, 482499502002, 482730201002, 482730202002, 482730202005, 482730203001, 482730203002, 482730203003, 482730203004, 482730203005, 482730204001, 482730204006, 482730204005, 482730205001, 482730205002, 482730…	104286
	694	591	-97.3842	27.7881	[483550023042, 484090106041, 484090103011, 484090110003, 484090106042, 483550031011, 483550054171, 483550054132, 484090102012, 484090102011, 484090102022, 484090103012, 480079504003, 482619900000, 483550054041, 483550006004, 483550013002, 483550031015, 483550021014, 483550016021, 483550036012, 483550029001, 483550027041, 483550019041, 483550017012, 483550017011, 483550017014, 483550017016, 483550…	436093
	695	720	-97.8371	28.4987	[481759602003, 481759602002, 481239705002, 480259503002, 480259503004, 480259502013, 480259504001, 480259502012, 480259502011, 480259505004, 481759602001, 480139601004, 484090113001, 483119501001, 482559702001, 482559703003, 482559703002, 482559702002, 482559703005, 482559701002, 482559701001, 482559703004, 482559702003, 480259506001, 482559702004, 482559704001, 480259502024, 480259502022, 480259…	74066
	696	290	-96.8914	28.766	[481759601002, 481759601001, 480570005001, 480570004004, 480570004002, 480579900000, 482399503003, 484690016012, 484690016013, 484690016014, 484690016041, 484690016042, 484690016043, 484690016051, 484690016052, 484690016053, 484690017003, 484690017004, 484690006023, 484690007002, 484690014003, 484690015013, 484690015041, 484690015042, 484690015031, 484690007001, 484690007003, 484699800001, 484690…	127651
	697	683	-97.2356	29.3871	[481770004001, 481499705002, 481239701001, 481239703001, 481239702003, 481239703004, 481239705001, 481239703002, 482850002002, 482850003003, 482850004004, 482850004003, 482850006003, 482850006001, 481499706005, 482850002003, 482850004001, 482850004002, 482850001002, 482850003002, 482850006002, 480559606002, 481499706002, 481499705003, 481499705001, 481499706003, 481239702001, 481239704002, 481239…	67913
	698	631	-99.069	30.1327	[481719504002, 480190001021, 480190003003, 480190001022, 480190001012, 482659603012, 482659603024, 482659604022, 482659603021, 482659608001, 482659603023, 482659603011, 482659601003, 480190001023, 480190002002, 480190001011, 481719504003, 483199502002, 483199501003, 483199501002, 483199501001, 483199502001, 481719503001, 481719502001, 481719501001, 481719502002, 481719504001, 481719503004, 481719…	115467
	699	395	-98.5974	29.4356	[483250005003, 480291801016, 480139604022, 480139605002, 480139602024, 480291720062, 480291720063, 480291820032, 480291820012, 481639501001, 480291821051, 480291609013, 480291814032, 480291503004, 480291522013, 480299800011, 480291706001, 480291103001, 483250003004, 483250004012, 480291915051, 480291815053, 480291808001, 480291609012, 480291704013, 480291618011, 480291618012, 480291618022, 480291…	1225051
	700	9	-98.3982	29.4984	[480291316142, 480291315052, 480291219042, 481872107052, 481872107051, 481872107062, 481872107063, 480291918152, 480291918162, 480291909015, 480291316151, 480291217023, 481872107123, 481872107081, 481872107101, 481872107132, 481872107111, 481872107093, 481872107141, 481872107082, 480291207023, 480291404002, 480291216014, 480291206002, 480291315072, 480291315041, 480291914121, 480291914132, 480291…	899005
	701	171	-98.0036	29.7914	[481872105042, 481872102004, 481872101003, 481872101004, 481872106061, 481872101002, 481872102002, 481872101001, 481872105061, 481872103001, 481872103005, 481872103002, 481872104003, 481872102003, 481872104001, 481872108012, 481872104002, 481872105052, 481872106081, 481872106082, 481872106071, 481872105041, 481872108013, 481872103004, 481872106062, 480559607001, 480913106032, 482090107022, 482090…	336385
	702	372	-97.1764	30.3938	[481499704003, 483319507003, 483319507004, 483319507005, 483319505003, 483319503003, 483319508002, 483319507002, 483319501002, 483319501001, 483319503002, 483319503001, 483319508001, 481499704002, 480219502005, 480219504002, 480219507003, 480219501002, 480219502004, 480219505011, 482870003002, 482870002003, 482870002002, 482870003003, 482870004002, 480219505021, 480219505013, 480219507004, 481499…	124987
	703	287	-97.7467	30.275	[484530018493, 484530018494, 484530017063, 484530017073, 484530018492, 484530017542, 484530018112, 484530021133, 484530021131, 484530022084, 484530022021, 484530022111, 484530024361, 484530023171, 484530017281, 484530017282, 484530016032, 484530016033, 484530016034, 484530017371, 484530017284, 484530017222, 484530017373, 484530016043, 484530016044, 484530016051, 484530016052, 484530016053, 484530…	1083937
	704	891	-97.8138	30.5519	[484530017811, 484530017823, 484530017451, 484910203102, 484910204081, 484530018572, 482999704003, 484910205052, 484910215062, 484530018601, 484530017821, 484530017852, 484530017561, 484530017864, 484530017551, 484530017411, 484530017421, 484530017782, 484530018641, 484530018642, 484530018511, 484530018461, 484530018612, 484530018602, 484530018513, 484530018514, 484530018553, 484530018581, 484530…	678796
	705	469	-97.6578	31.1076	[480270213032, 480270231042, 480270235001, 480270235002, 480270235003, 480270218002, 480270221043, 480270202023, 480270214002, 480270232032, 480270204011, 480270202011, 480270202022, 480270220001, 480270213031, 480270212021, 480270210006, 480270207022, 480270232042, 480270209002, 480270208003, 480270213012, 480270221052, 480270224022, 480270231052, 480270231062, 480270231063, 480270231064, 484910…	432775
	706	129	-97.1642	31.5839	[483090038023, 483090039004, 483090039005, 483090037083, 483090038011, 483090041022, 483090042011, 483090042012, 483090016003, 483090037062, 483090041023, 483090025041, 483090036022, 483090037012, 483090037032, 483090037033, 483090036013, 483090043002, 483090011006, 483090035001, 483090037031, 483090004005, 481450008002, 480270201001, 482179611001, 482179604002, 482179607002, 483090037072, 483090…	312874
	707	652	-96.3415	30.6509	[480410017022, 480410009001, 480410020021, 483319505001, 483319505002, 480410010001, 480410010003, 480410010002, 480410011001, 480410011002, 480410011003, 480410011004, 480410013034, 480410013031, 480410014001, 480410016011, 480410016012, 480410016061, 480410016051, 480410016052, 480410016042, 480410016043, 483130003002, 483959602001, 483959605002, 483959603001, 483959601002, 483959604003, 483959…	275355
	708	971	-96.4365	29.9347	[480897504003, 480897503002, 480897505001, 480897501003, 481499706001, 481499701002, 480897505002, 484736803001, 481499707001, 481499701001, 481499704001, 481499703004, 481499702001, 481499703007, 481499703001, 481499703002, 481499703003, 481499703005, 481499703006, 480157602002, 480157605021, 480157605022, 480157604001, 480157605012, 480157603003, 480157605023, 480157605013, 481499702002, 481499…	110979
	709	598	-96.0899	29.1237	[480396627001, 481576758001, 481576757002, 480897502001, 481576757001, 481576757003, 484817402002, 483217302011, 483217301001, 483217305014, 482399501002, 482399501001, 483217306001, 483217303011, 483217302017, 483217303022, 483217303021, 483217303014, 483217303013, 482399501003, 483217306005, 483217307004, 483217301003, 483217302014, 483217303012, 483217307002, 483217302016, 483217302015, 483217…	94334
	710	926	-95.4673	29.0713	[480396621003, 480396622003, 480396623001, 480396623003, 480396623004, 480396624001, 480396637001, 480396638002, 480396638003, 480396639001, 480396639002, 480396640001, 480396641001, 480396641002, 480396641003, 480396624002, 480396625002, 480396626001, 480396626002, 480396626003, 480396626004, 480396628001, 480396642002, 480396643001, 480396643002, 480396643003, 480396643005, 480396644001, 480396…	137642
	711	676	-95.0263	29.4534	[480396615022, 481677261001, 481677234003, 481677219002, 481677217004, 481677222002, 481677208001, 480396611001, 480396611002, 480396612001, 480396602001, 480717106001, 480396617001, 480396616021, 480396610002, 482013432001, 481677204001, 481677256004, 481677222004, 481677239001, 481677239003, 481677228002, 481677211001, 481677241012, 481677221004, 480396612002, 481677256001, 481677216001, 481677…	526247
	712	341	-95.0234	29.9241	[482012521001, 482012519014, 482012508002, 482012515023, 482012516002, 482012504021, 482917011004, 482917012004, 482917013001, 482917003005, 482917011001, 482917013003, 482917004004, 482917014006, 482917014004, 482917014003, 482917013004, 482917014005, 482917010001, 482917009002, 482917008003, 482917006003, 482917008002, 482917007002, 482012503012, 482012531002, 483396924003, 483396925001, 483396…	449676
	713	687	-95.3125	29.7338	[482015103002, 482015103003, 482015103004, 482015103005, 482015104002, 482015104003, 482015105003, 482015308003, 482015310001, 482015310002, 482015311002, 482015312001, 482015312002, 482015312003, 482015115002, 482015115003, 482015106002, 482015107001, 482015107002, 482015115005, 482015115006, 482015116003, 482015108001, 482015108002, 482015108003, 482015108004, 482015108005, 482015108006, 482015…	1575030
	714	51	-95.5766	29.7014	[481576742002, 481576710022, 481576744003, 481576754001, 481576747003, 481576720023, 481576746022, 481576734002, 481576715012, 481576716011, 481576733002, 481576738004, 481576755001, 481576745022, 481576744001, 481576746021, 481576719002, 481576745021, 481576749003, 481576701022, 481576726015, 482015313002, 482015314001, 482015202001, 482015202002, 482015202003, 482015203001, 482015204002, 482015…	1976293
	715	814	-95.5231	29.9974	[482015217001, 482015217004, 482015217003, 482015515001, 482015515002, 482015516001, 482015531002, 482015531004, 482015335001, 482015336002, 482015337022, 482015516002, 482015535001, 482015532001, 482015532002, 482015532003, 482015533002, 482015339021, 482015518001, 482015535002, 482015535003, 482015536002, 482015537001, 482015340022, 482015341001, 482015518002, 482015518003, 482015521011, 482015…	1494420
	716	555	-95.2951	30.3668	[484717903005, 484072001012, 484072001024, 484072001025, 484072001021, 484072002001, 484072001011, 484072001022, 484072002003, 484072001013, 484072001023, 483396947001, 483396943012, 483396941021, 483396937002, 483396942021, 483396927002, 483396939002, 483396942013, 483396905002, 483396922004, 483396942022, 483396942025, 483396926012, 483396926023, 483396929001, 483396935003, 482917001001, 482917…	318518
	717	289	-95.4755	30.9014	[484717901012, 484717901021, 484717901013, 484559503002, 484559505001, 484072003003, 484072003001, 483732102052, 483396947002, 482259507004, 482259507001, 484559502003, 484559502004, 484559504001, 484559504003, 482259506002, 482259505003, 482259503002, 482259502001, 482259504002, 482259507003, 482259503001, 482259504001, 482259504003, 482259504004, 482259507002, 482259503003, 483130002002, 483130…	124423
	718	606	-103.95	30.393	[480439503003, 480439504001, 480439504002, 480439503002, 480439505002, 482439501001, 482439501002, 483719505003, 480439505004, 483779502003, 483779501003, 483779501001, 483779502002, 483779502001, 480439505003, 480439505001, 480439503001, 481099503001, 481099503003, 481099503004, 481099503002, 483899505001, 483779501002]	24409
	719	801	-101.631	32.3799	[482279501002, 482279509001, 482279508021, 482279508012, 481739501001, 481739501002, 481159504023, 481159504022, 481159505001, 481159506001, 481159505003, 481159505004, 481159505002, 481159505005, 482279507003, 482279508011, 482279508013, 482279508022, 482279508014, 482279502001, 482279505002, 482279507001, 482279501003, 482279501001, 482279504001, 482279503001, 482279502002, 482279504002, 482279…	57142
	720	131	-102.267	31.9488	[483290002004, 483290101142, 483290003054, 483290102002, 483290101071, 483290101081, 483290101082, 483290101092, 483290101093, 483290101094, 483290101095, 483290101143, 483290101123, 483290101132, 483290003023, 483290003024, 483290003025, 483290003032, 483290003033, 483290003034, 483290003042, 483290003043, 483290003052, 483290003051, 483290003055, 483290004011, 483290004021, 483290004022, 483290…	324047
	721	970	-102.346	31.0535	[484619502001, 481039501005, 481039501003, 481039501001, 481039501004, 481039501002, 483839501001, 483839501002, 483839501003, 483839501004, 483719503002, 483719504004, 483719501002, 483719503003, 483719503004, 483719504001, 484439501001, 483719505002, 483719501003, 484619501001, 484619502002, 483719504002, 483719505001, 483719503001, 483719504003]	25108
	722	399	-103.194	31.6291	[350250009002, 350250009003, 484759502002, 484759502001, 483899504003, 484959503001, 484759503002, 483899502002, 483719501001, 484759501003, 483019501001, 483899502001, 484959504001, 484959502003, 484959503002, 484959502002, 484959502001, 484759502004, 484759503003, 483899502003, 483899504001, 483899503002, 483899503001, 483899504002, 484759501001, 484759501002, 484759502003, 484759503001, 484959…	34852
	723	590	-103.07	32.7937	[350250007031, 350250007041, 350250003001, 350250003002, 350250003003, 350250003004, 350250004002, 350250004003, 350250005041, 350250005043, 350250005031, 350250005032, 350250005042, 350250005023, 350250005024, 350250005025, 350250005026, 350250006001, 350250006002, 350250006003, 350250006004, 350250006007, 350250007012, 350250007011, 350250008001, 350250008003, 350250008004, 350250010041, 350250…	98522
	724	846	-104.292	32.5221	[350150011003, 350150011004, 350150011005, 350150006002, 350150011002, 350150011001, 350150007003, 350150007001, 350150001001, 350150002002, 350150002004, 350150003005, 350150003002, 350150003003, 350150003004, 350150004013, 350150004024, 350150004021, 350150004023, 350150005001, 350150005002, 350150005003, 350150006001, 350150010001, 350150010002, 350150010003, 350150010004, 350150010005, 350150…	56754
	725	159	-104.535	33.3925	[350050003002, 350050002022, 350050011011, 350119601002, 350050010011, 350050010022, 350279604001, 350279603001, 350050010012, 350050002014, 350050002013, 350050010013, 350050002023, 350050011023, 350050014001, 350050014002, 350050006005, 350050011012, 350050002012, 350050002021, 350050006003, 350050011022, 350050011021, 350050013002, 350050007003, 350050012002, 350050013001, 350050002011, 350050…	69536
	726	463	-100.639	32.6882	[484339503002, 481699501001, 481259503003, 481259503001, 481259503002, 481519503002, 483539504002, 483539504003, 483539504004, 483539505001, 483539505002, 483539505004, 483539501001, 483539502003, 483539504001, 483539502005, 483539501002, 483539502002, 483539502004, 483539505003, 483539502001, 483539503001, 481519504003, 481519504002, 481519504001, 481519503001, 482530203002, 482699501001, 484159…	51388
	727	211	-99.7453	32.4744	[480839506001, 482079503003, 482079503004, 482530205004, 482530201012, 482530202003, 480590301022, 482530204002, 482530204004, 482079503002, 482079504002, 482530203001, 482530205001, 482530204003, 482530205002, 482530201021, 482530205003, 482530201011, 480590301011, 480590301024, 480590301021, 480590301023, 480590302002, 480590301012, 480590302003, 480590302001, 480590301014, 484410133003, 484410…	178677
	728	645	-100.422	31.4869	[484510012001, 484510017061, 484510011021, 484510008021, 484510015001, 484510009001, 484510007003, 484510013033, 484510002001, 484510009002, 484519800001, 484510013013, 484510013043, 484510017062, 484510001002, 484510004005, 484510013012, 484510013014, 484510013015, 484510013016, 484510004008, 484510013017, 484510013031, 484510013032, 484510013034, 484510013035, 484510013041, 484510013044, 484510…	133858
	729	369	-100.455	30.621	[481379503002, 483279503001, 483279503002, 484139503003, 484359503002, 484359503004, 484359503003, 484359503001, 481379503001, 482679502001, 482679502002, 484139503001, 484139503002, 482679502003, 483279503003, 482679501001, 481059501005, 481059501002, 481059501001, 481059501003, 481059501004]	18370
	730	347	-103.345	34.4906	[350410003001, 350090001001, 350090002023, 350090006023, 350410001001, 350090001003, 350090001004, 350090001005, 350090002013, 350090002014, 350090002021, 350119601001, 350379589003, 350379586011, 350379586021, 350379589002, 350379589004, 350090002024, 350090009002, 350379589001, 350410002001, 350410002002, 350410002003, 350410003003, 350410004012, 350410004023, 350410004013, 350379586012, 350379…	81252
	731	996	-102.495	34.5494	[480699501001, 480699502001, 480699503001, 482799503002, 482799502001, 482799501002, 481179504002, 481179506001, 481179506002, 481179503003, 483699503005, 483699502001, 480699502003, 480699503002, 483699502002, 483699502003, 483699503002, 480699501002, 480179501004, 480179501002, 480179501001, 480179501003, 480179501005, 482799502002, 483699503001, 480179501006, 483699503003, 481179505002, 481179…	46759
	732	917	-101.625	34.1495	[481899503001, 484379504001, 484379503001, 484379504002, 484379503003, 484379503004, 481079501002, 481079501003, 481899505003, 481899507001, 481899503003, 481899506002, 481899506003, 481899508002, 481899509003, 481899501001, 481899501002, 481899502002, 481899502003, 481899502004, 481899503002, 481899503004, 481899503005, 481899504001, 481899504002, 481899504003, 481899505001, 481899505002, 481899…	50807
	733	33	-101.94	33.5428	[482199504004, 482199505001, 482199505002, 482199505003, 482199505004, 481699501002, 481699501005, 481699501003, 481699501004, 482799505003, 482799505001, 482799506001, 482799505002, 482799506002, 483059506001, 483030021013, 483030021011, 483030021012, 483030021021, 483030021022, 483030022021, 483030022022, 483030022031, 483030022041, 483030022043, 483030022044, 483030023003, 483030023004, 483030…	356089
	734	655	-101.121	35.6235	[481799503005, 481799506002, 481799501003, 482339507002, 481959503003, 482119503004, 482119503001, 482119503002, 480659502002, 480659502001, 480659502003, 481799504006, 481799505002, 481799505003, 481799506001, 481959503002, 482339505001, 482119503003, 482339506002, 482339505002, 482339502001, 482339502002, 481799503001, 481799504004, 481799507002, 483939501001, 481799504005, 481799501002, 481799…	58249
	735	80	-101.864	35.1707	[483810212002, 483810212003, 483810212005, 483810213002, 483810213003, 483810213005, 483810215001, 483810215003, 483810215004, 483810216021, 483810216022, 483810216025, 483810216031, 483810216032, 483810216041, 483810216042, 483810216043, 483810216044, 483810216045, 483810216051, 483810216061, 483810216062, 483810216064, 483810217043, 483810218011, 483810218012, 483810218016, 483810218013, 483810…	257238
	736	710	-102.243	36.1344	[350599502002, 350599502001, 400259501002, 400259501001, 401399510001, 401399510002, 400259503001, 400259503002, 483419504003, 483419501002, 483419503001, 484219502002, 481119503002, 481119501002, 481119503004, 481119503001, 483419502002, 483419501001, 481119501001, 481119503003, 484219502001, 482059502002, 482059502004, 482059502003, 482059502001, 483419502001, 483419503002, 483419503003, 483419…	44254
	737	476	-111.156	36.6059	[40059452002, 40179423002, 40179425001, 40179424001, 40179425002, 40179423001, 40179423003, 40059452001, 40059450002, 40059449001, 40059422013, 40059450001, 40059449002, 40050021001, 40050021002, 40050021003, 40050021005, 40050021004, 40050021007, 40059449003, 40059422022, 40059452003, 40059422023, 40050020002, 40059451004, 40059422011, 40059422021, 40050021006, 40059422012, 40059450003, 49025130…	43454
	738	991	-110.156	35.7224	[40019442011, 40019426001, 40019442012, 40019449024, 40019449023, 40179606001, 40179605001, 40179601001, 40179604004, 40179400102, 40179604001, 40179424002, 40179606002, 40179604002, 40179604003, 40179606003, 40179400141, 40179400132, 40179400131, 40179400142, 40179400101, 40179400112, 40179400111, 40179400113, 40179400121, 40179400103, 40179400143, 40179400152, 40179400133, 40179400081, 40179400…	48404
	739	248	-109.938	34.2849	[40019705023, 40019705012, 40019705011, 40019705014, 40019705013, 40019705021, 40179653004, 40179601002, 40179613001, 40019705022, 40179602001, 40179401001, 40179602003, 40179648002, 40179613002, 40179625002, 40179403021, 40179602002, 40179617002, 40179403013, 40179617003, 40179653003, 40179653001, 40179642011, 40179653002, 40179401002, 40179403022, 40179642021, 40179638001, 40179633003, 40179617…	86056
	740	856	-107.909	35.3194	[350319435001, 350319436005, 350319731001, 350319440002, 350069742013, 350069742011, 350069742012, 350069744001, 350069747002, 350069461003, 350069744003, 350069742021, 350069742022, 350069742023, 350069415002, 350069744002, 350319460002, 350319435002, 350319460003, 350319460005, 350319440001, 350439409002, 350439409001, 350069461002, 350069458001, 350069747003, 350069747005, 350069415001, 350069…	41937
	741	258	-108.933	35.6675	[40019449013, 40019450013, 40019450022, 40019449012, 40019449014, 40019451002, 40019450012, 40019443005, 40019441003, 40019440001, 40019440002, 40019442022, 40019442021, 40019449011, 40019450014, 40019440003, 40019450023, 40019443001, 40019441004, 40019441001, 40019441005, 40019449015, 40019450011, 40019451001, 40019450021, 350319403002, 350319436001, 350319437002, 350319437004, 350319438003, 350…	98880
	742	84	-108.931	37.3152	[40019426002, 40019441002, 40019427002, 40019427001, 40019427003, 40019427004, 81139682001, 80330001001, 80330001002, 80839411002, 80839696003, 80839692001, 80839692002, 80839696001, 80839694004, 80839696002, 80839693006, 80839690002, 80839693007, 80839690001, 80839693002, 80839411001, 80839693004, 80839693001, 80839693003, 80839693005, 80839694003, 80839694002, 80839694001, 350459428013, 3504594…	47604
	743	494	-108.196	36.767	[80679404002, 80679707013, 80839691001, 80679404003, 80839691002, 350459428022, 350450007021, 350450006112, 350450007082, 350459433001, 350459428023, 350450007071, 350450006081, 350450002042, 350450005053, 350459428011, 350459428033, 350450006101, 350459430001, 350450007052, 350459432014, 350450002011, 350450006111, 350450006082, 350450004021, 350450001002, 350450006113, 350450002021, 35045000100…	123567
	744	847	-107.543	37.2623	[80679707031, 80679706006, 80679708004, 80679707034, 80679707041, 80679710002, 80679404001, 80679706001, 80679709002, 80679706005, 80079743001, 80079743003, 80539731001, 80679706003, 80679708001, 80679711003, 80679706002, 80679403003, 80679707011, 80679403002, 80679706004, 80679403001, 80679707042, 81119726001, 80679711001, 80679708002, 80679708003, 80679709001, 80679709003, 80679707032, 80679707…	68420
	745	777	-105.109	35.4799	[350199616003, 350579637001, 350479575001, 350479573002, 350479573004, 350479575004, 350479576001, 350479572003, 350199616001, 350479578002, 350479572001, 350479575002, 350479577002, 350479578001, 350479575003, 350479577001, 350479574001, 350199616002, 350199616004, 350479578003, 350479573003, 350479574004, 350339552005, 350339552004, 350210001001, 350479573001, 350479574002, 350479574003, 350479…	31690
	746	1004	-106.053	35.7612	[350490005001, 350499800001, 350499405001, 350490005002, 350490012022, 350490101022, 350490103092, 350490103091, 350490106022, 350490106021, 350490102032, 350499403002, 350490103101, 350490013041, 350499404001, 350499406002, 350490012023, 350490011073, 350490011074, 350490103162, 350490102031, 350490101023, 350499405002, 350399441004, 350390001002, 350399408002, 350479576003, 350399441002, 350399…	198225
	747	223	-105.567	36.3998	[350079507005, 350559401005, 350559401006, 350559401004, 350559401001, 350559527002, 350559400002, 350559521003, 350559526003, 350079507003, 350559521004, 350559401002, 350559526002, 350559521001, 350559526004, 350559521002, 350559526001, 350559521005, 350559527003, 350559527001, 350559523002, 350559400001, 350559523001, 350559401003, 350390004001, 350390001001, 350339552002, 350339552001, 350339…	40391
	748	50	-106.598	35.1281	[350490103111, 350490103112, 350490103122, 350010037361, 350010002073, 350010037141, 350010002041, 350010005011, 350010011014, 350010009031, 350010009043, 350010009034, 350010015002, 350010013003, 350010023003, 350010025002, 350010036001, 350010047161, 350010037312, 350010046033, 350010047341, 350010005023, 350010011015, 350430107232, 350430107231, 350430107211, 350430107171, 350430107023, 350430…	827196
	749	994	-106.76	34.6246	[350619702002, 350579636005, 350579637002, 350539783021, 350539783023, 350619701011, 350619701021, 350619701022, 350619711001, 350619714002, 350619702001, 350619703012, 350619704011, 350619704012, 350619704013, 350619714001, 350619704042, 350619708001, 350619708002, 350619708003, 350619708005, 350619709011, 350619709012, 350619709013, 350619709014, 350619710002, 350619710003, 350619710004, 350619…	95442
	750	651	-105.86	33.023	[350350003042, 350350003031, 350350004021, 350350005002, 350350005004, 350350001002, 350350003064, 350279604003, 350279604004, 350350003052, 350350009021, 350350009023, 350350003032, 350350009011, 350350004024, 350350009013, 350350009012, 350350006021, 350279608002, 350279606004, 350279603002, 350279606003, 350279602002, 350279606001, 350279602001, 350279604002, 350279608001, 350279606002, 350350…	79418
	751	28	-106.816	32.3625	[350130008003, 350130008004, 350130009001, 350130009003, 350130009004, 350130001033, 350130013063, 350130001031, 350130001032, 350130002011, 350290004002, 350290004003, 350130012043, 350130011042, 350130012031, 350130018012, 350130013033, 350130001043, 350130013041, 350130012051, 350130013043, 350130013042, 350130011031, 350130015004, 350519623002, 350519622001, 350130016001, 350130001041, 350130…	186535
	752	317	-106.386	31.7849	[350130018061, 350130017061, 350130018052, 350130017031, 350130017052, 350350009022, 350130017051, 350130018062, 350130018041, 350130018042, 350130018023, 350130018022, 350130018051, 350130018043, 350130017012, 350130017071, 350130017072, 350130017062, 350130017032, 350130017073, 481410004032, 481410042014, 481410042015, 481410043073, 481410043074, 481410043091, 481410043103, 481410043104, 481410…	879616
	753	377	-108.109	32.6253	[350290001001, 350290005002, 350039764003, 350290001003, 350290006001, 350290005003, 350290006002, 350179646003, 350179647003, 350179647002, 350179648001, 350239700001, 350239702002, 350239702001, 350290004004, 350290004001, 350519624021, 350519624022, 350179642001, 350179643005, 350179644001, 350179644003, 350179643004, 350179642002, 350179643003, 350179641002, 350179641001, 350179647001, 350179…	59379
	754	337	-102.701	38.5147	[80990003001, 80990007001, 80990007002, 80990003002, 80179606003, 80179606002, 80179606001, 80990001001, 80739618001, 80990002001, 80990002002, 80990003003, 80990003004, 80990003006, 80990003005, 80639622002, 80639623001, 80639622001, 80639623002, 80619601001, 80619601002, 80739618002, 80990001002, 200719581002]	18876
	755	893	-103.613	38.0296	[80899684001, 80899683001, 80899685002, 80899685001, 80899683002, 80899682002, 80899683004, 80899682001, 80899686003, 80899686004, 80899686001, 80899686005, 80899681001, 80899681002, 80899680002, 80899681003, 80899686002, 80710008001, 80259696003, 80259696002, 80119667004, 80119667003, 80119667001, 80119667002, 80259696004, 80259696001, 80119667005, 80899683003, 80899680001, 80899682003]	30614
	756	336	-104.778	38.8718	[80410007002, 80410008003, 80410010003, 80410011012, 80410002022, 80410003013, 80410004003, 80410005001, 80410039021, 80410065012, 80410034003, 80410047031, 80410078001, 80410079001, 80410020004, 80410067003, 80410016001, 80410031006, 80410025012, 80410047053, 80410066003, 80410059002, 80410059003, 80410059004, 80410059005, 80410060003, 80410060004, 80410067004, 80410074001, 80410002032, 80410002…	700223
	757	139	-104.75	38.2818	[80559609003, 80439785003, 80439785004, 80439786001, 80439786002, 80439786003, 80439786004, 80439788003, 80439791002, 80439782001, 80439784001, 80439782002, 80439788002, 80439785001, 80439794001, 80439781001, 80439782003, 80439783001, 80439791001, 80439785002, 80439784002, 80439783002, 80439792001, 80439781003, 80439783003, 80439783004, 81010029132, 81010014001, 81010012001, 81010012002, 81010016…	210795
	758	426	-104.534	37.0467	[80710003003, 80710005002, 80710004001, 80710008003, 80559606003, 80559609001, 80559606001, 80559609002, 80710002002, 80710002001, 80710003001, 80710001001, 80710001002, 80710005001, 80710004002, 80710004003, 80710001003, 80710002003, 80710003002, 80710008002, 350079506001, 350079505005, 350079507004, 350079505003, 350079506004, 350079505006, 350079507001, 350079506005, 350079505002, 350079505001…	29334
	759	401	-105.984	37.4748	[81099777003, 81099776003, 81099777002, 81059767004, 81059768001, 81059768002, 81059770002, 81059767003, 81059770004, 81059770003, 81059770001, 81059767002, 81059767001, 81099777001, 80039603001, 80039602003, 80039602005, 80039602006, 80039603004, 80039603003, 80039603002, 80039600002, 80039602004, 80039601003, 80039602002, 80039601001, 80039602001, 80039601002, 80039600001, 80219748001, 80219749…	45254
	760	827	-105.595	41.314	[80690024011, 80690024021, 560019639002, 560019629001, 560019637004, 560019639001, 560019631002, 560019634001, 560019634002, 560019634003, 560019634004, 560019635002, 560019636001, 560019636002, 560019629002, 560019630001, 560019630002, 560019631003, 560019631004, 560019628002, 560319594001, 560019636003, 560019636004, 560019637002, 560019637003, 560019628001, 560019627001, 560019627002, 56001963…	40130
	761	579	-104.799	41.2239	[81230025012, 560210004015, 560210019013, 560210015022, 560210004011, 560210004013, 560210004022, 560210005012, 560210006001, 560210006002, 560210006003, 560210006004, 560210007003, 560210008003, 560210008002, 560210009001, 560210009002, 560210009004, 560210010002, 560210010003, 560319594004, 560319594006, 560319594007, 560319594003, 560319594002, 560319594005, 560210013004, 560210002002, 5602100…	103945
	762	242	-104.739	40.3973	[81230004023, 81230010043, 81230013004, 81230021015, 81230014172, 81230014092, 81230014042, 81230014132, 81230014091, 81230015004, 81230017002, 81230005012, 81230021011, 81230023003, 81230015001, 81230014041, 81230015002, 81230017001, 81230017003, 81230018002, 81230016002, 81230014102, 81230016001, 81230023001, 81230008004, 81230018001, 81230019061, 81230025023, 81230007052, 81230022051, 81230007…	201394
	763	947	-105.112	40.5051	[80690002011, 80690004012, 80690020114, 80690004021, 80690004022, 80690008011, 80690025023, 80690013081, 80690016051, 80690028013, 80690002012, 80690002021, 80690002022, 80690005051, 80690017081, 80690018092, 80690020112, 80690020111, 80690020113, 80690027004, 80690018041, 80690019033, 80690005052, 80690006003, 80690009013, 80690013082, 80690017092, 80690025012, 80690025024, 80690028021, 80690025…	332673
	764	662	-105.079	39.9884	[81230020043, 80590098282, 81230020071, 81230019022, 81230019083, 80010085411, 80010093262, 80010085351, 80010093193, 80010093261, 80010094101, 80010093234, 80010093273, 80010093251, 80010094013, 80010094062, 80010094071, 80010094072, 80010094073, 80010094091, 80010094092, 80010093191, 80010085461, 80010092042, 80010094061, 80010086061, 80130135051, 80130135033, 80130135031, 80130135072, 80130135…	794253
	765	6	-105.065	39.7076	[80310035004, 80590098371, 80590098382, 80590098391, 80590098392, 80590098401, 80590098402, 80590098411, 80590117251, 80590117262, 80590117263, 80590117271, 80590117272, 80590117273, 80590117282, 80310019021, 80590120502, 80590120242, 80590120472, 80590098421, 80590098422, 80590098431, 80590098432, 80590098434, 80590098493, 80590098481, 80590099001, 80590099002, 80590100003, 80590100001, 80590120…	1164739
	766	745	-104.839	39.6387	[80310155003, 80310155002, 80310083902, 80319801001, 80399612062, 80399612081, 80010085391, 80010085232, 80310040041, 80310042023, 80310070883, 80310068131, 80310155001, 80310044031, 80310083893, 80310153001, 80310153002, 80310050011, 80350141122, 80350141141, 80310040021, 80010080005, 80050851003, 80010079001, 80010078021, 80010078011, 80050830001, 80050860001, 80010078012, 80010080006, 80010081…	1144796
	767	881	-103.492	40.2608	[80870002002, 80870004002, 80870005001, 80870005002, 80870005003, 80870006003, 80870006004, 80870006005, 80870007001, 80870007002, 80870007003, 81230025011, 81219241002, 81219242002, 81219242001, 81219241001, 80759663003, 80759662002, 80870004001, 80759664002, 80739617003, 80739617001, 80739617002, 80759662001, 80759660001, 80759661001, 80759661002, 80759661003, 80759662003, 80759663002, 80759663…	68014
	768	984	-107.061	41.7282	[560079676001, 560079678001, 560079677003, 560079677004, 560079677002, 560079680002, 560079680001, 560079680003, 560079677001, 560079676002, 560079681002, 560079678004, 560079678002, 560079681001, 560079678003]	15696
	769	517	-106.774	40.4639	[81070004002, 81070005002, 81070005003, 81070006002, 81070006001, 81070007003, 81070004001, 81070001002, 81070005004, 81070007001, 80579556002, 80579556001, 81070001001, 81070007002, 81070005001, 81070003002, 81070008002, 81070008001, 80490001001]	23385
	770	183	-107.624	40.4259	[81039511001, 81039511002, 81070002001, 80810003002, 80810004003, 80810004002, 80810005004, 80810005003, 80810004001, 80810004004, 81070003001, 81070002002, 80810004005, 81039511004, 81039511003, 80810005002, 80810005006, 80810005001, 80810005005, 80810006001, 80810006002, 80810003001]	19739
	771	682	-106.194	39.5822	[81170003002, 81170004023, 81170004011, 81170004013, 81170004022, 81170004024, 81170002005, 81170004012, 81170004014, 81170004021, 81170002002, 81170001004, 81170003003, 81170001005, 80659617002, 80659617004, 80659617005, 80659617006, 80370007022, 80370005032, 80370004011, 80370005033, 80370005031, 80370004032, 80370004022, 80370004031, 80370004021, 80370007031, 80370007011, 80370005022, 80370007…	88854
	772	989	-105.97	38.5981	[81099776001, 80439790001, 80439790002, 80150002003, 80150003001, 80150004011, 80150003002, 80150002001, 80150001001, 80150001002, 80150002002, 80150003003, 80150004014, 80150004012, 80150004013, 80150004022, 81099776002, 80150001003, 80279701004, 80279701003, 80519636003, 80930004002, 80930005002, 80930005003, 80930005001, 80150004021, 80439790003]	29555
	773	904	-106.911	38.8611	[80519636008, 80519637005, 80970004012, 80970004022, 80970005002, 80970004014, 80970001005, 80970001002, 80970004013, 80970004011, 80970004021, 80970001003, 80970005001, 80519637001, 80519637002, 80519637004, 80519636004, 80519637003, 80519638002, 80519636005, 80519639001, 80519638001, 80519636002, 80519638003, 80519638004, 80519636001, 80519636007, 80519636006, 80519639002, 80519638005]	29286
	774	956	-107.386	39.4946	[80299646001, 80459517024, 80459519022, 80459519023, 80459517011, 80459516003, 80459516001, 80459518021, 80459518041, 80459516004, 80459517021, 80970001004, 80459518031, 80459520021, 80459521004, 80459518042, 80459521003, 80459520025, 80370003022, 80370003021, 80370003011, 80370003013, 80370002001, 80370002003, 80370003012, 80370004033, 80370001001, 80370002002, 80970001001, 80770018001, 80459517…	82997
	775	210	-107.897	38.5347	[80299647002, 80299652004, 80299650003, 80299647001, 80299650001, 80299652002, 80299652003, 80299646003, 80299648003, 80299648001, 80299648002, 80299650004, 80299649001, 80299646002, 80299651001, 80299646004, 80299650002, 80299652001, 80299647003, 80299651002, 81139681031, 80859661001, 80919676003, 80919676001, 80919676002, 80919676004, 81139681012, 81139681032, 81139681011, 81139681021, 80859661…	80309
	776	348	-108.619	39.0829	[80770013022, 80770014021, 80770010024, 81039512003, 81039512001, 81039512002, 80770011012, 80770011013, 80770011014, 80770011015, 80770011023, 80770011021, 80770013011, 80770013012, 80770013014, 80770013015, 80770013016, 80770013021, 80770014031, 80770017073, 80770017061, 80770017033, 80770015012, 80770015015, 80770005002, 80770010022, 80770011011, 80459521001, 80770012002, 80770015014, 80770016…	161080
	777	854	-101.042	36.7948	[201199666002, 201899652001, 201899652003, 201899652004, 201759656002, 201759659002, 201759658004, 201759658001, 201759658002, 201759656003, 201759657001, 201759658003, 201759657003, 201759659001, 201759656001, 201759657002, 201759659004, 201759660001, 201759660002, 201759659003, 201899651001, 201899652002, 201759660003, 401399506001, 401399506002, 401399509001, 401399508002, 401399506005, 401399…	71538
	778	391	-101.81	37.5926	[80990006001, 80099646001, 80099647002, 80099647001, 80099646002, 80990006002, 201879641001, 201879641002, 200759586002, 200759586001, 200719581001, 201299646001, 201299646002, 201299646003, 200679637001, 200679636001, 200679636002, 200679637003, 200679637002, 200679637004, 200679637005]	21318
	779	712	-100.911	38.0329	[200814631004, 200814631002, 200559604012, 200559604011, 200559604031, 200559606002, 200559606003, 200559605031, 200559604032, 201719571005, 201719571006, 201719571001, 201719571004, 201719571002, 201719571003, 201019566002, 200939591002, 200939591001, 200699627002, 200814631003, 200814631001, 200939591003, 200559602003, 200559603002, 200559602002, 200559601003, 200559606004, 200559606001, 200559…	53378
	780	724	-100.066	37.6915	[200579621013, 200259671002, 200259671001, 200579619002, 200579621011, 201199666001, 201199666003, 200579619004, 200579619005, 200579619001, 200579620002, 200579620004, 200579620005, 200579621012, 200579621021, 200579618005, 201199667001, 200699626002, 200699626001, 200699627004, 200699627003, 200699627001, 200699626003, 200579621022, 200834611001, 200579617002, 200579616002, 200579619006, 200579…	47106
	781	818	-98.834	38.075	[201519688004, 200979691002, 200979691001, 200099716002, 200099718001, 200099713004, 200099712001, 200099711005, 200099711002, 200099711004, 200099712002, 200099711001, 200099718005, 200099714003, 200099713003, 200099711003, 200099713001, 200099713002, 200099714001, 200099714002, 200099715001, 200099715002, 200099715003, 200099716001, 200099716003, 200099716004, 200099716005, 200099717001, 200099…	58672
	782	448	-99.1511	39.0848	[201474752002, 201474751002, 201474753003, 201474753001, 201474753002, 200510727013, 200510728003, 201679738006, 201679738003, 201679738005, 201679738002, 201679738004, 201679739003, 201679738001, 200510728004, 200510729002, 200510729003, 200510729004, 200510729006, 200510727022, 200510728002, 201414741002, 201414741003, 201414741004, 201414741001, 200510729001, 200510729005, 200510730002, 200510…	55745
	783	94	-100.123	38.9866	[201099546001, 200639551002, 200639551001, 200639552001, 201019566001, 201019566003, 201359561002, 201359562002, 201359561001, 201359562001, 200659521002, 200659522002, 200659521001, 200659522001, 201959558002, 201959558001, 201959558004, 201959558003, 201959558005, 201799527001, 201799526002, 201799527002, 201799526001]	15791
	784	635	-101.556	39.4552	[80639621003, 80639621001, 80639621002, 80639621004, 81259631001, 201099546002, 201099546003, 201999541001, 201999541002, 201939531004, 201939534001, 201939531001, 201939534002, 201939531002, 200239502003, 200239502001, 200239502002, 200239502004, 201539506003, 201539506002, 201814537006, 201814537001, 201814537004, 201814537005, 201814536002, 201814537002, 201814536001, 201814537003, 20193953100…	30786
	785	876	-101.972	40.871	[80959677002, 80959676004, 80959677001, 80959676002, 80959676003, 80959676001, 81159683001, 81159683003, 81159683002, 81259631002, 81259631003, 81259631004, 311359593001, 311359593002, 310579623002, 310699521002, 310759563001, 310299619003, 310499554002, 310499554001, 310699521001, 310059583001, 311010002002, 311010001002, 311010002001, 311359593003, 311010003001, 311010003003, 311010002003, 3110…	30949
	786	386	-100.788	41.1744	[311139575001, 311119599004, 311119599005, 311119599001, 311119602003, 311119602004, 311119603001, 311119603002, 311119603003, 311119603004, 311119603005, 311119603006, 311119604003, 311119604004, 311119604005, 311119604006, 311119597001, 311119604002, 311119606003, 311179579001, 311119602002, 310859615001, 311719571001, 311119597003, 311119606002, 311119597004, 311119598003, 311119598002, 311119…	39389
	787	117	-100.392	40.1468	[200399512001, 200399511001, 200399512002, 200399512003, 201379517003, 201379517001, 201379517002, 201379517005, 201379517004, 311459633004, 311459631002, 311459632004, 311459633003, 311459633002, 311459633001, 311459632001, 311459632002, 311459632003, 310659639003, 310659639005, 310659639001, 310659639004, 310659639006, 310639611001, 310639611003, 310879627004, 310879627001, 310879627003, 310879…	29643
	788	889	-99.6951	41.1773	[310419718003, 311159728001, 310479683002, 310479683003, 310479684001, 310479684002, 310479684003, 310479685001, 310479685004, 310479685005, 311759714003, 311759713002, 310099724001, 311759714001, 310719732002, 311639701001, 310419719001, 310419719002, 310419719004, 310739676002, 311759714002, 310179750002, 310479681001, 310479686001, 310479680002, 310479680001, 310479685003, 310479682003, 310479…	42962
	789	274	-99.1264	40.5828	[201474752001, 201474751001, 201834759001, 310619647002, 310619646001, 310619646002, 310199690003, 310199691003, 310199691004, 310199692022, 310199695001, 310199695003, 310199696002, 310199697003, 310199690002, 310199689001, 310199691002, 310199697002, 310199689003, 310199693002, 310199689002, 310199692031, 310199692033, 310199694003, 310999666002, 310199692032, 310619647001, 310999667001, 310999…	76574
	790	646	-98.33	40.851	[310019654003, 310019655001, 310939705001, 310939705002, 310939706004, 310939706001, 311759713001, 310779709002, 310779709001, 311819650002, 311219667002, 311219666001, 311219668002, 311219668003, 311219667001, 310019656001, 310019656003, 310019654001, 310019658001, 310019660001, 310019655002, 310019654002, 311639701002, 310819693001, 310819691002, 310819692001, 310819693003, 310819693002, 310819…	129779
	791	625	-97.7421	39.8653	[202019786003, 202019787003, 200895761001, 200895761002, 200895762002, 200299772003, 200299773001, 200299773002, 201579783001, 201579783002, 201579783003, 201579782002, 201579782001, 201579781001, 201579781002, 200299772002, 200299773003, 200299771001, 200299774002, 200299774001, 200299772001, 200895762001, 200299771002, 200299773004, 201231766002, 201231766001, 201231766004, 201231767002, 201231…	44797
	792	997	-103.846	44.4865	[300110003002, 460199677004, 460199676002, 460199677002, 460199677003, 460199677001, 460199676001, 460199677005, 460199676003, 460930203021, 460930204002, 460930204001, 460930204005, 460930204003, 460930204004, 460819666004, 460819661003, 460819663013, 460819666001, 460639687001, 460819661001, 460819666002, 460819661002, 460819661004, 460819662002, 460819663022, 460819663012, 460819663023, 460819…	54186
	793	109	-103.226	44.0431	[461030109034, 461030106003, 461030102005, 461030103003, 461030105004, 460930203023, 460930203022, 460930203012, 460930205002, 461030102003, 461030116001, 461030116003, 461030114001, 461030114002, 461030113002, 461030107001, 461030113001, 461030110024, 461030109031, 461030105002, 461030105003, 461030110022, 461030104002, 461030102004, 461030103001, 461030107002, 461030107003, 461030107004, 461030…	141876
	794	561	-102.796	42.6651	[311619517004, 311619517002, 310139513003, 310459506002, 310459506003, 310459507003, 310459506001, 310459507004, 310459507002, 310139511001, 310139512004, 310139513005, 310139511002, 310139512001, 310139513004, 310139512005, 311619516001, 311619516002, 311619517003, 310459507005, 310139512003, 310139513001, 310139513002, 311619517001, 310459507001, 310139512002, 460479641001, 461029405002, 461029…	40878
	795	471	-103.891	41.9912	[310079540001, 311579529001, 311579530002, 311579537003, 311579531001, 311579531003, 311579534001, 311579530004, 311579535001, 311579539002, 311579532002, 311579529002, 311579530001, 311579529003, 311579530003, 311579531002, 311579532001, 311579533001, 311579533002, 311579533003, 311579534002, 311579535002, 311579535003, 311579536001, 311579536002, 311579536003, 311579537001, 311579537002, 311579…	56904
	796	196	-103.156	41.2795	[80759659001, 80759664001, 310339550002, 311239525004, 311239525002, 311239525001, 311239525003, 311239525005, 310339549003, 310339548002, 310339549004, 310339548004, 310339548001, 310339550001, 310339548003, 310339549001, 310339549002, 311059545004, 311059545001, 311059545003, 311059545002]	21554
	797	602	-101.148	43.2825	[310319558001, 310319558003, 310319558005, 310319559001, 310319558002, 310319559002, 310319558004, 460079412002, 460079410001, 460559601001, 460559601002, 460079412001, 460719412001, 461219401001, 461219402004, 460959403001, 461219402001, 461219402003, 461219401002, 461219401003, 461219402002, 460719611001, 460719412002, 460719611002, 460079410002, 460959403002]	26669
	798	394	-100.221	44.4228	[461179601002, 460699767001, 461070001001, 461070001002, 460659777002, 460659780001, 460659777005, 460659777003, 460659777001, 460659777004, 461179601001, 460659780002, 460859401001, 460659778005, 460659779001, 460659779002, 460659779003, 460659778001, 460659778002, 460659778004, 460750916001, 461199791001, 461199791002, 460659778003, 460859726001, 460699767002]	28813
	799	938	-99.4189	43.5067	[311499746002, 310179750001, 311039754001, 460179402001, 460239701001, 460539712002, 460539711001, 460239701002, 461239716002, 460859726003, 460539711002, 461239716001, 461239717001, 461239717002, 461239717003, 460599756002, 460159731002, 460159732001, 460159731003, 460159732003, 460159731001, 460159732002, 460179402002, 460859726002]	24264
	800	184	-98.5557	42.6292	[311499746001, 311079762001, 311079762002, 310719732001, 310899743003, 310899743005, 311839736001, 310899743002, 310899743004, 310899742001, 310899740001, 310899742002, 310899741002, 310899740002, 310899741003, 310899741001, 310899743001, 310039798001, 310159758001, 310159758002, 310039796003, 460239403001, 460239402003, 460099677002, 460239403003, 460239402001, 460239402002, 460239403002, 460539…	30375
	801	312	-98.1062	43.8993	[460679688002, 460619641003, 460619641001, 460619641002, 460439696003, 460359628001, 460359627003, 460059566002, 460679688001, 460679687002, 460679687001, 460039736003, 460039736004, 460039736001, 460039736002, 460439696002, 460439696001, 460779582002, 460359626003, 460359626002, 460359628004, 460359627002, 460359628002, 460359629002, 460359627001, 460359628003, 460739741002, 460979616002, 460979…	60342
	802	832	-99.0719	47.9946	[380719578001, 380719577004, 380719578004, 380719577003, 380639590004, 380719578003, 381039600003, 381039598001, 381039600001, 380059566001, 380059402002, 380719576002, 380719576003, 380719576004, 380719576001, 381039598002, 380279592002, 380279592003, 380059566002, 380719578002, 380719577002, 380719577001, 380199511001, 380319596003, 380319596001, 380639590001, 380319596002, 381039600002, 380059…	32219
	803	170	-99.9913	48.6788	[380499556002, 380099523001, 380099524001, 380099524002, 380099523002, 380699562001, 380699561001, 380699562003, 380699562002, 380699561002, 380499559002, 380799418004, 380799519002, 380799517001, 380799418002, 380799516001, 380959515001, 380099524003, 380799519001, 380799418001, 380799418003, 380799418005, 380799517003, 380799516002, 380799517002]	26972
	804	367	-101.465	48.1761	[380759529002, 380759529003, 380759529001, 381010105003, 381010105002, 381010110003, 381010113003, 381010106003, 381010105004, 381010106001, 381010106002, 381010107001, 381010104005, 381010104006, 381010105001, 381010107003, 381010107004, 381010107002, 381010101002, 381010102001, 381010102003, 381010102004, 381010101001, 381010103011, 381010103012, 381010103013, 381010103021, 381010103022, 381010…	98263
	805	666	-100.783	46.8411	[380590203004, 380590201002, 380150103001, 380150103002, 380150103004, 380150103005, 380150103006, 380150104001, 380150104002, 380150105001, 380150105002, 380150105003, 380150106001, 380150106002, 380150111013, 380150107001, 380150107003, 380150108001, 380150108002, 380150109002, 380150111011, 380150112001, 380150114002, 380150111041, 380150111032, 380590205002, 380150115002, 380150101001, 380150…	136382
	806	60	-100.751	45.5488	[380859409002, 380859409001, 380299665003, 380859408002, 460319411002, 460319411001, 460319410001, 460419417003, 460419417002, 461379416001, 461299651001, 461299651002, 461299652002, 461299652004, 461299652001, 461379416002, 460419415001, 460219641002, 461299652003, 460419415002, 460419417001, 460219641001, 460319410002]	23920
	807	235	-102.751	46.7105	[380899637003, 380899638001, 380079631001, 380259622001, 380899637004, 380899638002, 380899634001, 380899634002, 380899635001, 380899635003, 380899636001, 380899636002, 380899637001, 380899637002, 380259622002, 380259622003, 380879650001, 380590205003, 380019656001, 380899638004, 380899638003, 380019656002, 380019656003, 380419647001, 380419648001, 380419648002, 380899633001, 380899639003, 380899…	49019
	808	952	-103.565	48.2486	[300850801001, 300910904002, 300910902002, 300910902001, 300910904001, 380539623002, 380539625001, 381059537001, 381059536002, 381059536001, 381059537002, 380539623001, 380539401001, 381059541003, 380139533001, 381059539002, 381059538001, 381059534001, 381059539001, 381059541002, 381059534002, 381059537003, 381059535001, 381059538002, 380539624001, 380539624002, 381059539004, 381059541001, 381059…	50794
	809	507	-104.479	47.2372	[300850801002, 300859400021, 301090001001, 300830701001, 300830702001, 300830703001, 300830704002, 300830704001, 300830704003, 300830703003, 300210003002, 300210003003, 300210003004, 300210001001, 300830703002, 300250001002, 300250001003, 300250001001, 300210003001, 300210002003, 300210002001, 300210001002, 300210002004, 300210003005, 300210002002, 300110003001, 380339629001, 380339629002]	29083
	810	41	-105.904	48.2295	[300559540001, 300859400014, 300859400012, 300859400023, 300859400011, 300859400013, 300859400022, 300859400024, 301051005002, 300910902003, 300859400015, 301051005001, 301051001002, 301051001001, 301059406001, 301051005003, 300190203001, 300190203002, 300559540002, 301059406003, 301059406002]	20695
	811	91	-106.195	42.8356	[560250003002, 560250003003, 560250004001, 560250004002, 560250004004, 560250005011, 560250005012, 560250005013, 560250005021, 560250005022, 560250006001, 560250007001, 560250007002, 560250007003, 560250008001, 560250008002, 560250008003, 560250009011, 560250009012, 560250009013, 560250009021, 560250009022, 560250009023, 560250010002, 560250011002, 560250012002, 560250017001, 560250004003, 560250…	95094
	812	571	-105.447	44.2607	[560050006002, 560050007003, 560050005001, 560050001003, 560050002001, 560050002004, 560050001004, 560459511001, 560119502003, 560050004004, 560050005003, 560119502002, 560050007001, 560050001001, 560050001002, 560050005002, 560050003001, 560050007002, 560050003003, 560050002003, 560050006001, 560050002002, 560050006003, 560050003002, 560050003004, 560050004001, 560050004002, 560050004003]	53296
	813	390	-106.968	44.8212	[300039404001, 300039406002, 300039407002, 300039406001, 300039407001, 300879404001, 560330004003, 560330001004, 560330001003, 560330005001, 560330005003, 560330006001, 560330006002, 560330006003, 560330001001, 560330002003, 560330005002, 560330005005, 560330005004, 560330003001, 560199552002, 560199552003, 560199551001, 560199552001, 560199552004, 560330001002, 560330002001, 560330002002, 560330…	47729
	814	568	-106.059	46.2095	[300179615002, 301039635001, 300179616001, 300179619001, 300179618001, 300179613001, 300179615001, 300179619002, 300179613002, 300870003001, 300750001002, 300750001001, 300870002001, 300870002002, 300870001002, 300879404002, 300870001001, 300870003002, 300179616002, 300179616003, 300179618002, 300179620001, 300179620002, 300179620003, 300790001001]	23105
	815	189	-108.549	45.8045	[300650001001, 300650001003, 300650002001, 300650001002, 300650002002, 301110006001, 301110002001, 301110007062, 301110004011, 301110018024, 301110015013, 301110015012, 301119400001, 301110017023, 301110014015, 301110018022, 301110018023, 301110019014, 301110019023, 301110011004, 301110012001, 301110013004, 301110017032, 301110017033, 301110014022, 301110017024, 301110018021, 301110006003, 300039…	177543
	816	798	-108.99	44.8152	[300959665002, 300959665001, 300090003002, 300090002001, 300090004002, 300090003001, 300090004001, 300090003003, 300090005001, 300090002002, 560039628001, 560039628004, 560039628003, 560039628002, 560299654002, 560299655003, 560299651001, 560299653004, 560299652001, 560299653005, 560299654003, 560299655002, 560299655001, 560299652003, 560299651003, 560299653002, 560299651004, 560299651002, 560299…	44778
	817	622	-108.06	44.053	[560179678002, 560430003011, 560430003013, 560430003012, 560430002003, 560430002002, 560430002001, 560430003021, 560430003022, 560039626002, 560039627001, 560039626001, 560179679002, 560179679001, 560039627002, 560039627003, 560179678001]	19583
	818	265	-108.542	42.9938	[560130001001, 560139403004, 560139404005, 560139401002, 560130002002, 560130001002, 560139403005, 560130003001, 560139402023, 560139404002, 560130003002, 560139402012, 560139402022, 560139402024, 560139401001, 560350001021, 560139402011, 560139402013, 560139403002, 560139405002, 560130003003, 560139404001, 560130002001, 560139401003, 560139402021, 560139403001, 560139403003, 560139404003, 560139…	42170
	819	1005	-108.278	48.0884	[300690001001, 300059402001, 300050001002, 300059401001, 300050001001, 300710602004, 300710602002, 300059402002, 300710602003, 300710602001, 300270301002, 300330001001]	11106
	820	442	-109.728	48.1936	[300150103003, 300150103001, 300410405003, 300410403001, 300410403004, 300419403001, 300410404003, 300410405002, 300410401002, 300410403002, 300050002003, 300050002002, 300050002001, 300450001002, 300270301001, 300419403002, 300419403003, 300410402002, 300410404001, 300410403005, 300410401001, 300410405001, 300410404002, 300410404004, 300410402001, 300410403003, 300150103004, 300150103002, 300270…	34052
	821	217	-111.284	47.5068	[300150102001, 300510501002, 300450001001, 300130003004, 300130016003, 300130016005, 300130107002, 300130101001, 300130004002, 300130106001, 300130023004, 300130001002, 300130008002, 300130104002, 300130002001, 300130106002, 300130016002, 300130023003, 300130017002, 300130009002, 300130009003, 300130009004, 300130010001, 300130010002, 300130010003, 300130010004, 300130011002, 300130018003, 300130…	87975
	822	820	-111.998	48.3732	[300510501001, 300359760005, 300739772002, 300739772001, 300739770005, 300359760001, 300359760002, 301019800001, 301010002005, 301010001002, 301010001001, 301010002004, 301010002001, 301010002002, 300990002002, 300990001001, 300990003003, 300990003001, 300359760003, 301010002003, 300739770001, 300739770004, 300739770002, 300739770003, 300359760004]	19785
	823	628	-113.021	48.4087	[300359404004, 300359402004, 300359404003, 300359402001, 300359404002, 300359404005, 300359404001, 300359402002, 300490001002, 300990003002, 300359402003, 300290001002, 300359800001]	12423
	824	26	-114.29	48.1201	[300479404001, 300479405002, 300290001001, 300290007002, 300290017004, 300290013022, 300290013021, 300290017002, 300290017003, 300290004012, 300290013023, 300290013013, 300290014002, 300290014001, 300290002021, 300290002022, 300290013011, 300290002011, 300290004021, 300290012004, 300290014003, 300290006013, 300290002032, 300290008004, 300290006023, 300290011005, 300290003001, 300290017001, 300290…	121450
	825	202	-114.044	46.7791	[300810002012, 300810003002, 300810004022, 300630013042, 300810002013, 300810005004, 300810006001, 300810006002, 300810007002, 300810001002, 300810002022, 300810002024, 300810002014, 300810004011, 300810004023, 300810004012, 300630013033, 300630013032, 300630013025, 300810005001, 300630004002, 300630004001, 300630013041, 300630001001, 300630018003, 300630013031, 300630013043, 300770001001, 300810…	165867
	826	715	-113.802	45.1433	[160599701001, 160379602003, 160599702001, 160599703001, 160599702002, 160599703002, 160599702003, 160599703003, 160599701002, 300010001002, 300810008002, 300810008001, 300010001001]	11364
	827	263	-112.59	45.9585	[300230003001, 300770002005, 300770002003, 300770002004, 300230005004, 300230004003, 300230005003, 300230003003, 300230005001, 300230004001, 300230003002, 300230004004, 300230005002, 300230004002, 300439623002, 300439623003, 300439622022, 300570002001, 300570002003, 300570003001, 300570003002, 300570002002, 300930001004, 300930001006, 300930008001, 300930008002, 300930008003, 300930001003, 300930…	68825
	828	538	-112.001	46.592	[300490003002, 300490004001, 300439622021, 300439622024, 300439622023, 300439622012, 300439622011, 300490004002, 300490012011, 300490012015, 300490008002, 300490003001, 300490008001, 300490010005, 300490007002, 300490002001, 300490007006, 300070002001, 300070002002, 300490001001, 300490007001, 300490009003, 300490010004, 300770001002, 300490005023, 300490005022, 300490004003, 300490005011, 300490…	78200
	829	63	-110.933	45.6914	[300310006001, 300310006002, 300310007011, 300310007012, 300310008001, 300310008003, 300310009001, 300310009002, 300310009003, 300590001001, 300310001012, 300310004002, 300310005023, 300310012004, 300310012002, 300670004006, 300679806001, 300670004002, 300670003002, 300670002002, 300670002003, 300670002001, 300670005002, 300670003001, 300670005001, 300670001001, 300670004003, 300670001002, 300590…	121920
	830	534	-114.232	43.6933	[160259701001, 160139605001, 160139602002, 160139602003, 160139602001, 160139601002, 160139601004, 160139605002, 160139603002, 160239701002, 160239701003, 160139602004, 160139601003, 160139603001, 160139603003, 160379602004, 160379602001, 160379602002]	26328
	831	898	-114.575	42.6367	[160830015003, 160830003001, 160830003002, 160830013001, 160830005003, 160830003003, 160830006002, 160830003005, 160830006001, 160830005001, 160479602003, 160479602005, 160479602007, 160479602001, 160479601001, 160479602002, 160479601003, 160479601002, 160479602004, 160479601004, 160479601005, 160479602006, 160739502004, 160539703004, 160539704003, 160539703001, 160539703002, 160539702002, 160539…	127248
	832	111	-113.692	42.5522	[160679701002, 160679703002, 160319503004, 160319506001, 160319506002, 160679703003, 160679702003, 160679705003, 160679705001, 160319503002, 160139601001, 160319504001, 160679704001, 160679704002, 160679704003, 160679705002, 160679701001, 160679703001, 160319505001, 160319501003, 160319502001, 160319505002, 160319503001, 160319502002, 160319501001, 160319505004, 160319503003, 160319501002, 160639…	47303
	833	643	-112.444	42.9269	[160050012003, 160299601004, 160299601005, 160299601001, 160050007003, 160059818001, 160050014003, 160050019003, 160050002001, 160050002003, 160050011023, 160050019002, 160050005001, 160059400002, 160050011021, 160050017001, 160050006001, 160050015003, 160050009002, 160050019004, 160050002002, 160059400001, 160050003001, 160050003002, 160119503004, 160119504002, 160119504004, 160119504005, 160119…	128213
	834	254	-111.979	43.5807	[160659503014, 160659503012, 160659501001, 160659503011, 160659501002, 160659504002, 160659505002, 160199701001, 160199701002, 160199713014, 160199706023, 160199704021, 160199701004, 160199705011, 160199713011, 160199715002, 160199703001, 160199712001, 160199712002, 160199712003, 160199712004, 160199713012, 160199713013, 160199713015, 160199713022, 160199713023, 160199713024, 160199714002, 160199…	184514
	835	862	-111.355	44.0156	[160659501003, 160819601004, 160819601003, 160819601001, 160819601002, 160439703003, 160439703005, 160439703002, 160439701001, 160439702001, 160439703001, 160439703004, 160439701002, 160439702002, 160439702003, 160439702004, 160439703007, 160659504001, 300310015002, 300310015001, 560399676001, 560399676002]	31329
	836	194	-110.762	43.1106	[160299602001, 160079501003, 160299602002, 560399678003, 560239780001, 560239781001, 560130004001, 560239780002, 560239780004, 560399677012, 560399677023, 560399677024, 560399678005, 560399678001, 560350001022, 560350001011, 560350001012, 560239780003, 560239781002, 560399677011, 560399677021, 560399678002, 560399677022, 560399676003, 560399678004, 560239781003, 560239781004]	44712
	837	1018	-112.847	39.4854	[490279742001, 490279741001, 490279743002, 490279742002, 490279741003, 490451306003, 490451306001, 490230102001, 490279742003, 490279741004, 490279741002]	10729
	838	554	-112.095	38.6223	[490419753001, 490419755002, 490170004002, 490559791001, 490011001003, 490011001001, 490011001002, 490279743003, 490279743001, 490279743004, 490419753002, 490419753003, 490419754002, 490419751002, 490419755001, 490419753004, 490419752001, 490419752002, 490419755004, 490419755003, 490419751004, 490419751003, 490170004001, 490319601001, 490319601002, 490419754001]	33118
	839	714	-111.646	39.438	[490399724004, 490399724001, 490399723002, 490399723004, 490230101003, 490230101001, 490230102002, 490230102003, 490419751001, 490399724003, 490399724002, 490399721001, 490399722001, 490399721006, 490399725001, 490399721004, 490399722002, 490399723001, 490399725002, 490399721002, 490399721005, 490399723003, 490399725003, 490399721003, 490230101004, 490230101002]	38873
	840	526	-110.842	39.412	[490070002002, 490070002001, 490070003003, 490070001002, 490070003004, 490159763002, 490559791002, 490070001001, 490070003001, 490070002003, 490070006002, 490070005002, 490070005001, 490070006003, 490070006001, 490070003002, 490159763001, 490159762003, 490159765001, 490159762002, 490159765002, 490159762001, 490159765003, 490159762004]	32602
	841	20	-111.71	40.2762	[490490001024, 490490002061, 490490005052, 490490005071, 490490005082, 490490006033, 490490006041, 490490007111, 490490007112, 490490011061, 490490011081, 490490101032, 490490101043, 490490015013, 490490017011, 490490017023, 490490101061, 490490101071, 490490101072, 490490101102, 490490101131, 490490022013, 490490022062, 490519602001, 490519602002, 490519405001, 490519601001, 490519604001, 490519…	587614
	842	483	-111.909	40.6717	[490351123013, 490351123021, 490351123022, 490351125011, 490351125012, 490351125013, 490351125021, 490351125022, 490351126161, 490351127001, 490351127002, 490351127003, 490351128041, 490351128042, 490351128044, 490351121003, 490351121004, 490351121005, 490351121001, 490351122011, 490351122012, 490351126191, 490351128052, 490351128221, 490351126192, 490351126081, 490351126082, 490351126083, 490351…	1274393
	843	213	-111.977	41.1599	[490572013012, 490572013011, 490572002022, 490572003002, 490572003003, 490572004001, 490572004002, 490572005001, 490572005002, 490572104021, 490572005004, 490572006001, 490572006002, 490572006003, 490572006004, 490572007001, 490572008001, 490572008002, 490572009001, 490572009002, 490572012001, 490572012002, 490572101002, 490572103024, 490572112011, 490572020002, 490572103031, 490572103033, 490572…	510020
	844	616	-111.883	41.7853	[160079502002, 160079501002, 160079501001, 160299601003, 160299601002, 160079501004, 160079502001, 160079502003, 160719601003, 160419702002, 160419701002, 160419702003, 160419701004, 160419702004, 160419701001, 160419701005, 160419702001, 160419702005, 160419701003, 160719601002, 490050004034, 490050005014, 490050005011, 490050002021, 490050004032, 490050005022, 490050004033, 490039602006, 490039…	183414
	845	945	-110.783	41.3357	[490339501002, 490439642032, 490439642031, 490439641011, 490439641021, 560239784001, 560419753002, 560419753004, 560419754005, 560419754006, 560419754002, 560239782001, 560239784003, 560419753003, 560419754003, 560239782002, 560239784002, 560419753001, 560419752001, 560419754001, 560419754004, 560419752003, 560419753006, 560419752002, 560419753005, 560419752004]	30002
	846	661	-109.842	40.374	[490479684012, 490139405001, 490139406003, 490139406004, 490139406001, 490139406005, 490139403003, 490139406002, 490479402012, 490479402014, 490479683021, 490479684021, 490479682002, 490479684022, 490479683023, 490479683011, 490479683022, 490479682001, 490139405003, 490139405004, 490139403002, 490099601001, 490479683012, 490479684013, 490479684011, 490479402015, 490479402011, 490479402013, 490479…	57137
	847	420	-109.305	41.5762	[560379709021, 560379709014, 560379709022, 560379705001, 560379712001, 560379711003, 560379706012, 560379708003, 560379708004, 560379705002, 560379707002, 560379716001, 560379708001, 560379709032, 560379707001, 560379712002, 560379709012, 560379710002, 560379716002, 560379706011, 560379708002, 560379711002, 560379709011, 560379706014, 560379707003, 560379706013, 560379706022, 560379709031, 560379…	44812
	848	551	-117.546	40.933	[320130107011, 320130107012, 320130107014, 320130107023, 320150003002, 320150003005, 320150003001, 320150003004, 320130105001, 320130107021, 320130105005, 320130106001, 320130105003, 320279601001, 320150003003, 320130107013, 320130105004, 320130106002, 320130107022, 320130105002, 410459400001]	24185
	849	191	-115.745	40.8513	[160739502005, 320079502002, 320079512023, 320079512012, 320079512011, 320079507022, 320079507011, 320079507012, 320079517002, 320079514023, 320079507021, 320079508002, 320079512021, 320079512022, 320079507023, 320079507013, 320079514012, 320079514013, 320079514022, 320079508001, 320079509001, 320079510001, 320079513001, 320079502001, 320079516002, 320079516001, 320079509002, 320110001001, 320110…	47823
	850	684	-114.613	39.7739	[320079515003, 320079515004, 320079515001, 320339701002, 320339702004, 320339702003, 320339702001, 320339703001, 320339702002, 320339703003, 320339701001, 320339703002, 320079515002, 490451306002]	15796
	851	636	-116.965	37.8107	[320099501001, 320099501002, 320239805001, 320239603002, 320239601002, 320239602002, 320239602001, 320239601001, 320239603001]	8368
	852	567	-123.74	48.0794	[530099400001, 530090003002, 530090006003, 530090011002, 530090012001, 530319507021, 530099901000, 530090004002, 530090002001, 530090014002, 530090006001, 530090015002, 530090013003, 530090006002, 530090007001, 530090003004, 530090008003, 530090004001, 530090012003, 530090011003, 530090014001, 530099400002, 530090002002, 530090003003, 530090003001, 530090014003, 530090007002, 530090008002, 530090…	44591
	853	231	-122.437	48.6707	[530559601003, 530730012012, 530579524022, 530579524021, 530579508002, 530579523011, 530579523013, 530579408001, 530579403002, 530579901000, 530579523012, 530579525002, 530579406001, 530579501001, 530730008053, 530730010002, 530730010003, 530730008033, 530730107013, 530730002004, 530579521001, 530579524012, 530730109001, 530730110002, 530730008041, 530730006001, 530730005013, 530730004003, 530730…	327352
	854	903	-122.791	48.2108	[530299922010, 530090018002, 530559601002, 530559603003, 530559603002, 530559603001, 530299705004, 530299706022, 530299704001, 530299703001, 530299710003, 530299711001, 530299711002, 530299713001, 530299713003, 530299714001, 530299714002, 530299714003, 530299715001, 530299715002, 530299716001, 530299716002, 530299718001, 530299719002, 530299701002, 530299701001, 530299702001, 530299703003, 530299…	136368
	855	499	-122.193	47.9615	[530610502003, 530610519052, 530610419034, 530610519221, 530610418061, 530610529033, 530610418113, 530610527051, 530610519273, 530610408002, 530610404003, 530610415001, 530610413031, 530610412021, 530610412023, 530610413041, 530610409002, 530610413013, 530610420032, 530610420062, 530610520071, 530610520072, 530610520073, 530610521154, 530610520041, 530299721001, 530299717001, 530299718002, 530299…	649933
	856	929	-122.093	47.6599	[530330222023, 530330226042, 530330226051, 530330226062, 530610519254, 530610522043, 530610522092, 530610522083, 530330229012, 530330236042, 530330325002, 530330328001, 530330328003, 530330322081, 530330250034, 530330327021, 530330232023, 530330323163, 530330226043, 530330234013, 530330234042, 530330234012, 530330228032, 530330228033, 530330229022, 530330229023, 530330229024, 530330229025, 530330…	623707
	857	271	-122.39	47.6433	[530610503003, 530610505005, 530330105005, 530330105003, 530330105004, 530330106001, 530330113004, 530330113005, 530330114021, 530330114023, 530330113002, 530330113003, 530330115001, 530330100011, 530330100013, 530330100012, 530330101001, 530330100021, 530330100023, 530330100024, 530330080011, 530330268013, 530330211004, 530330013003, 530330049005, 530330103003, 530330068001, 530330268024, 530330…	1112130
	858	5	-122.196	47.363	[530530701001, 530530702062, 530330289011, 530330289014, 530330320022, 530330295042, 530330289021, 530330320081, 530330300043, 530330319034, 530330262001, 530330315011, 530330288023, 530330308023, 530530733013, 530530703092, 530330308021, 530530702031, 530330310002, 530530702063, 530530703122, 530530703101, 530530703071, 530530702051, 530530703161, 530530703154, 530530703152, 530530703162, 530530…	756670
	859	478	-122.436	47.1857	[530530602001, 530530730062, 530530717071, 530530714091, 530530725031, 530530725041, 530530714094, 530530631001, 530530612003, 530530610011, 530530605004, 530530731192, 530530731113, 530530723103, 530530620001, 530539400071, 530530624003, 530530720004, 530530712062, 530530714092, 530419720002, 530419718001, 530330303082, 530419719003, 530530725054, 530530725071, 530530725072, 530530715043, 530530…	791396
	860	885	-122.871	46.9173	[530419701001, 530670116223, 530670122221, 530670127201, 530670123103, 530670114204, 530670114201, 530670108005, 530670118211, 530670109203, 530670116241, 530670123105, 530670116222, 530670116231, 530670118213, 530670127302, 530670127203, 530670124111, 530670120003, 530670124112, 530670125302, 530670126203, 530670126202, 530670118101, 530670127204, 530670122121, 530670124122, 530670122222, 530670…	308629
	861	411	-122.993	47.293	[530530726012, 530530726021, 530530726031, 530530726011, 530670119003, 530670120001, 530350929012, 530670122211, 530670119005, 530319507022, 530530726023, 530530726022, 530530726034, 530459609002, 530459604006, 530459611001, 530459603005, 530459603004, 530459610003, 530459605002, 530459606001, 530459602001, 530459601001, 530459611002, 530459610002, 530459613001, 530459605004, 530459604001, 530459…	107129
	862	225	-123.835	46.9346	[530499503004, 530270003003, 530270002004, 530270009002, 530270013001, 530499502005, 530499508002, 530499502002, 530499504001, 530499502003, 530499503002, 530499503003, 530499502001, 530499502004, 530499901000, 530499508001, 530499507002, 530499503001, 530270004004, 530270008002, 530270009006, 530270016003, 530270008003, 530270007002, 530279400001, 530270002005, 530270004002, 530270011004, 530270…	75802
	863	667	-123.833	45.9238	[410579901000, 410579601002, 410079507001, 410079509001, 410079511002, 410079502002, 410079504003, 410079501003, 410079503004, 410079506002, 410079511003, 410079512002, 410079506001, 410079511001, 410079504001, 410079511004, 410079505003, 410079900000, 410579601003, 410579605001, 410579606003, 410079505001, 410079513001, 410079501001, 410079502004, 410579606002, 410079503001, 410079503003, 410079…	67601
	864	515	-122.919	46.1147	[410099708001, 410099702005, 410099703004, 410099702003, 410099708002, 410099705004, 410099706001, 410099707003, 410099706003, 410099711002, 410099704001, 410099705002, 410099703005, 410099704002, 410099705003, 410099702001, 410099707001, 410099707002, 410099707004, 410099703003, 410099702004, 410099702002, 410099703001, 410099706002, 410099705001, 410099706004, 410099703002, 410099708003, 410099…	164148
	865	783	-122.843	45.4593	[410670321042, 410670319081, 410670324072, 410670315141, 410670320042, 410670330003, 410670321032, 410710302011, 410670329021, 410670326081, 410510043001, 410510058005, 410510070003, 410510062003, 410510064032, 410510064033, 410510064042, 410510041022, 410510061001, 410510069002, 410510064022, 410510065012, 410510065022, 410510066012, 410510066022, 410510067021, 410510068011, 410510068021, 410510…	795004
	866	53	-122.569	45.5413	[410510012014, 410510013021, 410510014001, 410510014005, 410510015001, 410510045001, 410510046011, 410510046021, 410510051002, 410510104073, 410510104071, 410510104081, 410510104082, 410510104091, 410510104092, 410510059001, 410510059002, 410510059003, 410510059004, 410510062001, 410510056002, 410510104093, 410510033022, 410510104051, 410510012013, 410510005025, 410510028021, 410510047002, 410510…	1438890
	867	422	-123.069	44.04	[410390013023, 410390015002, 410190300003, 410390020022, 410390015003, 410390021012, 410390021021, 410390021022, 410390021023, 410390013022, 410390022012, 410390022022, 410390009033, 410390022023, 410390019032, 410390019041, 410390023021, 410390016001, 410390018012, 410390024033, 410390024042, 410390018031, 410390024041, 410390025011, 410390025013, 410390025034, 410390025033, 410390030001, 410390…	353089
	868	181	-123.108	44.5685	[410030104003, 410530203021, 410530203022, 410430307002, 410430304024, 410430205001, 410430208021, 410430208011, 410430207001, 410430309042, 410430208024, 410030106001, 410030010023, 410030011012, 410030001003, 410030006003, 410030107023, 410030106002, 410030106003, 410030108001, 410030107022, 410030011013, 410030001004, 410030004001, 410030004002, 410030004003, 410030009001, 410030009003, 410030…	201672
	869	472	-123.013	44.9758	[410530204001, 410530204004, 410530202023, 410530203023, 410530052021, 410530203031, 410530202043, 410530051002, 410530051001, 410530053001, 410530205002, 410530052012, 410530052022, 410530052023, 410530052024, 410530053002, 410530053005, 410530053003, 410530203041, 410470013002, 410470014013, 410710309001, 410710305024, 410710304005, 410710306021, 410710307012, 410710304004, 410710310001, 410710…	456069
	870	983	-123.946	44.7711	[410419503042, 410579607002, 410579607003, 410390007081, 410530204003, 410530204002, 410419511001, 410419518003, 410419513002, 410419512001, 410419503041, 410419513001, 410419516002, 410419501001, 410419901000, 410419515002, 410419508002, 410419514002, 410419516001, 410419518002, 410419501002, 410419504002, 410419511002, 410419514001, 410419518001, 410419506013, 410419506021, 410419504001, 410419…	57029
	871	432	-120.647	45.5647	[410559501002, 410219601002, 410219601001, 410219601003, 410699601001, 410659708002, 410559501001, 410659708001, 530399501006, 530399501005, 530399501001, 530399501004, 530399501008, 530399501003, 530399501007, 530399502001]	15763
	872	963	-121.497	45.641	[410279502005, 410279503005, 410279501004, 410279503002, 410279502004, 410279502002, 410279501002, 410279504004, 410279504001, 410279504002, 410279501001, 410279502001, 410279502003, 410279503003, 410279503004, 410279503006, 410279501003, 410279503001, 410279504003, 410059800001, 410050243032, 410659702003, 410659705001, 410659708004, 410050243042, 410050243031, 410050243041, 410659701003, 410659…	72193
	873	187	-121.24	44.1588	[410319603021, 410319602023, 410319602011, 410319602022, 410379601001, 410319603022, 410319400002, 410319603024, 410319601002, 410319601001, 410319400001, 410319602021, 410170005002, 410170005005, 410170006004, 410170006003, 410170007003, 410170008001, 410170008002, 410170008003, 410170008004, 410170009002, 410170005004, 410170014001, 410170002001, 410170011001, 410170002004, 410170019021, 410170…	219163
	874	730	-117.055	46.5942	[160699604002, 160699607003, 160699609002, 160570054003, 160699603004, 160699609003, 160699603002, 160699400005, 160699605003, 160699606001, 160699606002, 160699606004, 160699607005, 160699608001, 160699608002, 160699608003, 160699609001, 160699610002, 160699610003, 160699610004, 160570056003, 160570053002, 160570055004, 160570055003, 160570055002, 160570056002, 160570051005, 160570052001, 160570…	146579
	875	49	-116.157	46.2836	[160499602002, 160699400001, 160570057001, 160570056001, 160499400003, 160499603001, 160499602001, 160499400002, 160499601001, 160499400004, 160499603002, 160499400005, 160499602004, 160499602005, 160499400001, 160359400004, 160359400007, 160359400008, 160359701004, 160359701001, 160359400005, 160359701002, 160359400006, 160359400003, 160359400002, 160359701003, 160359701005, 160699400002, 160619…	30266
	876	596	-115.857	48.5244	[160219701004, 160219702003, 160219702002, 160219701001, 160219702004, 160219701003, 160219702005, 160219701002, 160219702001, 160179501001, 160179502003, 160179502002, 160179502001, 300530003001, 300530003004, 300530001002, 300530001003, 300530005003, 300530002003, 300530002002, 300530001001, 300530005001, 300530003003, 300530005002, 300530004002, 300530003002, 300530002001, 300890002001, 300530…	35129
	877	610	-115.924	47.5169	[160099501001, 160799602002, 160799602006, 160799602005, 160799603001, 160799604001, 160799602007, 160799604004, 160799603005, 160799604002, 160799603002, 160799603003, 160799604006, 160799602001, 160799604003, 160799602003, 160799602004, 160799603004, 160799604005, 300619646001, 300619646002, 300890002005, 300890002004, 300890002002, 300890002003]	21229
	878	617	-116.786	47.8758	[160550017001, 160550003021, 160550004011, 160550002005, 160559400001, 160550001001, 160550013002, 160550002001, 160550006022, 160550017003, 160550019002, 160550003011, 160550004012, 160099501002, 160099400003, 160179508004, 160179501002, 160179504002, 160179507003, 160099400004, 160099501003, 160099400002, 160550009002, 160550020002, 160550015002, 160550002004, 160550002002, 160550020001, 160550…	198513
	879	137	-117.391	47.6751	[160099400005, 530630120001, 530630120002, 530630121002, 530630121003, 530630122002, 530630123001, 530630123002, 530630126002, 530630127011, 530630127012, 530630127021, 530630127022, 530630128011, 530630128012, 530630128013, 530630129025, 530630130001, 530630131001, 530439602003, 530439604003, 530439601001, 530439601002, 530439602001, 530630105013, 530630105014, 530630105042, 530630106011, 530630…	503851
	880	944	-117.81	48.4536	[530659505001, 530199701001, 530659501006, 530659513001, 530659507001, 530659410001, 530659501001, 530659511001, 530659501004, 530659501003, 530659506002, 530659501005, 530659508002, 530659502003, 530659503003, 530659502001, 530659508003, 530659506001, 530659503001, 530519701003, 530519701001, 530659503002, 530659505002, 530659507002, 530659508001, 530659509001, 530659410002, 530659511003, 530659…	38382
	881	529	-118.771	48.2718	[530439602002, 530439603003, 530439603002, 530439603001, 530479703002, 530479401001, 530479703001, 530479401002, 530199702002, 530199701003, 530199702001, 530199701002, 530250101003, 530250101002, 530199702003, 530199400001, 530479401003]	17336
	882	922	-119.712	48.4116	[530179501003, 530179501004, 530479703006, 530479704002, 530479705003, 530479706004, 530479707001, 530479707005, 530479708004, 530479710005, 530479402001, 530479402002, 530479703004, 530479703005, 530479704003, 530479706001, 530479706003, 530179501002, 530479710002, 530479707002, 530479704001, 530479710001, 530479709002, 530479402003, 530479708001, 530479708005, 530479705002, 530479705001, 530479…	40578
	883	453	-120.472	46.597	[530770007004, 530770008001, 530770008002, 530770008004, 530770009011, 530770010001, 530770010003, 530770011001, 530770007003, 530770009012, 530770009013, 530770003001, 530770028012, 530770022002, 530770004001, 530770005001, 530770031001, 530770017022, 530779400014, 530770029003, 530770022001, 530770002002, 530770002003, 530770003002, 530770004005, 530770006003, 530770007001, 530770007002, 530770…	267394
	884	161	-120.32	47.4903	[530079608023, 530079608011, 530079613021, 530179502001, 530179502002, 530179503002, 530179503003, 530179503004, 530179504001, 530179504002, 530179504003, 530179505002, 530179505003, 530179506001, 530179506002, 530179506004, 530179507002, 530179507003, 530179508001, 530179508003, 530379751004, 530179505001, 530179501006, 530179503005, 530179508002, 530179503001, 530179501005, 530179506003, 530079…	131050
	885	479	-119.252	47.1068	[530439604001, 530439604002, 530019504001, 530019503004, 530019502003, 530019503003, 530019503005, 530019505002, 530019501001, 530019502002, 530019505001, 530250109011, 530250109022, 530019501002, 530250114021, 530250114011, 530250114022, 530250102002, 530250104002, 530250101004, 530250104005, 530250104003, 530250104004, 530250108003, 530250109021, 530250109024, 530250109023, 530250110002, 530250…	95627
	886	89	-119.516	45.9055	[410599511004, 410599512001, 410599512005, 410599512006, 410599513002, 410599511001, 410499701004, 410499702005, 410599508003, 410599511005, 410599510002, 410599513003, 410599513001, 410599508004, 410599510001, 410599505003, 410599508001, 410599509001, 410599509003, 410599509002, 410599512002, 410599512003, 410599512004, 410599514002, 410599510004, 410599510005, 410599511002, 410599511003, 410599…	83199
	887	810	-119.199	46.2495	[410599504002, 530050109016, 530210201001, 530210207002, 530210202001, 530210201002, 530210206012, 530210205012, 530210208004, 530210208003, 530210208005, 530210206011, 530210206013, 530210206052, 530210206063, 530210205026, 530210206051, 530210208002, 530210204002, 530050107031, 530050110022, 530050112003, 530050108093, 530050107072, 530050115036, 530050108033, 530050110011, 530050115011, 530050…	265907
	888	841	-118.432	45.9774	[410599501002, 410599501004, 410599505004, 410599502006, 410599514001, 410599502001, 410599502004, 410599505001, 410599506006, 410599504001, 410599502005, 410599503001, 410599501003, 410599503002, 410599506005, 410599505002, 410599506001, 410599502007, 410599503003, 410599504003, 410599504005, 410599504006, 410599502003, 410599400001, 410599400002, 410599507001, 410599507002, 410599507003, 410599…	96077
	889	709	-119.099	44.0602	[410239601003, 410239601001, 410239601002, 410239602003, 410239602005, 410239602001, 410239602002, 410699601002, 410239602004, 410259602002, 410259601004, 410259602001, 410259601001, 410259601003, 410259601002, 410259601005]	15201
	890	371	-117.863	45.1916	[410019506003, 410019502002, 410019504003, 410019503001, 410019504002, 410019505001, 410019501002, 410019502001, 410019501001, 410019503002, 410019501003, 410639602001, 410639602002, 410639603001, 410639603004, 410639603002, 410619701001, 410619706001, 410619703002, 410619704001, 410619704002, 410619702001, 410619703001, 410619701004, 410619701002, 410619708004, 410619705003, 410619702002, 410619…	45948
	891	990	-116.28	44.8639	[160039502001, 160039501001, 160499604001, 160039502002, 160859701001, 160879701002, 160879701001, 160859701003, 160859702002, 160859703001, 160859702001, 160859703002, 160859701002, 410019506001, 410639601001]	18812
	892	660	-116.905	43.8822	[160270213001, 160270213002, 160270212001, 160270212002, 160270215001, 160270215003, 160270215004, 160270215005, 160270216001, 160270216002, 160270216003, 160270217001, 160270217002, 160270217003, 160270222002, 160270219011, 160270221002, 160270223002, 160270215002, 160270218002, 160270221003, 160270212003, 160270218003, 160270218001, 160270222003, 160270223001, 160270221004, 160270221001, 160270…	136392
	893	78	-116.302	43.587	[160270223003, 160399605001, 160010022242, 160010003043, 160010007011, 160010014004, 160010023021, 160010103313, 160010023103, 160010102241, 160010022243, 160010102231, 160010103341, 160010024122, 160010014002, 160010017004, 160010002024, 160010103133, 160010103334, 160010103331, 160010008052, 160010007012, 160010102252, 160010103354, 160010103353, 160010103132, 160010023024, 160010105042, 160010…	612396
	894	795	-120.436	41.7711	[60490001003, 60490001005, 60490004001, 60490003003, 60490003001, 60490003002, 60490001001, 60490002002, 60490004002, 60490001002, 60490001004, 320310035011, 410379602004, 410379602006, 410379602005, 410379602002, 410379602007, 410379602003, 410379602001, 410379601002]	14709
	895	403	-121.731	42.2268	[60490002001, 60930001001, 60930002001, 410359707001, 410359713005, 410359713006, 410359714002, 410359714004, 410359714005, 410359715002, 410359717003, 410359717004, 410359718002, 410359718003, 410359719001, 410359719002, 410359719004, 410359719005, 410359720001, 410359720004, 410359704001, 410359709002, 410359715001, 410359718001, 410359702004, 410359708002, 410359703002, 410359711002, 410359702…	67517
	896	921	-122.512	41.4945	[60930011002, 60930011003, 61050001011, 60930011001, 61050001021, 60930012001, 60930010002, 60930008003, 60930009004, 60930003001, 60930010001, 60930003003, 60930007011, 60930010005, 60930007033, 60930010004, 60930006001, 60930007013, 60930007014, 60930007022, 60930007032, 60930003002, 60930004001, 60930009005, 60930009002, 60930007031, 60930010003, 60930007021, 60930008002, 60930009001, 60930009…	40567
	897	190	-122.308	40.5268	[60890107021, 60890108051, 60890107022, 60890110011, 60890107043, 60890108071, 60890118021, 60890106031, 60890110012, 60890121011, 60890118031, 60890117031, 60890118033, 60890118011, 60890126031, 60890115001, 60890115002, 60890115003, 60890119003, 60890120001, 60890120002, 60890120003, 60890120004, 60890107032, 60890108033, 60890106024, 60890106023, 60890106021, 60890107042, 60890108062, 60890117…	222215
	898	383	-124.061	40.7934	[61050003003, 61050003002, 60230109023, 60230109022, 60230109024, 60239400001, 60230011014, 60230013001, 60230109021, 60239400002, 60239901000, 60230112001, 60230112002, 60230006003, 60230108003, 61050002002, 60230011011, 60230011012, 60230011013, 60230109011, 60230109012, 60230109013, 61050002001, 60230111002, 60230105013, 60230104001, 60230105011, 60230105012, 60230007004, 60230105021, 60230110…	132700
	899	570	-124.071	41.983	[60159900000, 60150001041, 60150001054, 60150002013, 60150002014, 60930005003, 60150002023, 60150001021, 60150002024, 60150002012, 60150002011, 60150002022, 60150001022, 60150001051, 60150002031, 60150002021, 60150001052, 60150001012, 60150001011, 60150001053, 60150001055, 60930005002, 410159504004, 410159503023, 410333609002, 410333615001, 410333616002, 410333616005, 410333616007, 410159502002, …	56550
	900	47	-122.99	42.3594	[60930005001, 410333606003, 410333606004, 410333607011, 410333607012, 410333607013, 410333607022, 410333610002, 410333611001, 410333612001, 410333612003, 410333613002, 410333613004, 410333603002, 410290007001, 410290013023, 410290013025, 410290015003, 410290016024, 410290018001, 410290018002, 410290018004, 410290019002, 410290020001, 410290018003, 410290021001, 410290024001, 410290025003, 4102900…	284909
	901	630	-123.326	43.1839	[410190700002, 410191700002, 410192100004, 410333601001, 410191500003, 410191600004, 410192000004, 410192100005, 410190400002, 410190500014, 410190700001, 410190900004, 410191300001, 410191500002, 410191800003, 410192100001, 410190500021, 410191800005, 410192000001, 410192000003, 410191100002, 410190300002, 410191200004, 410190800005, 410190900002, 410191300004, 410190600001, 410190500023, 410191…	101713
	902	146	-124.194	43.4132	[410110009004, 410110009005, 410399900000, 410190100002, 410190200003, 410110010002, 410159501003, 410110009003, 410390007051, 410110011007, 410390007061, 410110005021, 410110005045, 410110007001, 410110007006, 410110009002, 410110010004, 410110002002, 410110010001, 410110010003, 410110009006, 410110011001, 410110001003, 410110009008, 410390005001, 410390007053, 410390007052, 410390007062, 410110…	85882
	903	162	-123.669	39.6984	[60230116003, 60230115002, 60230116001, 60450103001, 60450102004, 60450102005, 60450101001, 60450104004, 60450102001, 60450105003, 60450102002, 60450103003, 60450104002, 60450105001, 60450105002, 60450103004, 60230115003, 60450104003, 60450101002, 60450101003, 60450110024, 60450105004, 60450104001, 61050004002, 61050003001, 60230115001, 60230116002, 61050004001, 60450110021, 60450102003, 60450103…	32349
	904	762	-123.274	39.1685	[60450108022, 60450106001, 60450107002, 60450117002, 60450111022, 60450111023, 60450112003, 60450113002, 60450106002, 60450109002, 60450116002, 60450109004, 60450109003, 60450109001, 60450108013, 60450113001, 60450117001, 60450117003, 60450117005, 60450112001, 60450106004, 60450108011, 60450108012, 60450107001, 60450107003, 60450107005, 60450107006, 60450107007, 60450112002, 60450113003, 60450114…	67930
	905	222	-122.761	38.9616	[60971542021, 60971542011, 60330010001, 60971542023, 60330004001, 60330007021, 60330013004, 60330004005, 60330006005, 60330010006, 60450118001, 60971542013, 60330004004, 60330008023, 60330010004, 60330012001, 60330011001, 60330005011, 60330005021, 60330005012, 60330007022, 60330008012, 60330008022, 60330008021, 60330004002, 60330010002, 60330009003, 60330006003, 60330013003, 60330012002, 60330005…	76970
	906	995	-120.104	37.0161	[60190082001, 60390002021, 60390008001, 60390001032, 60390005071, 60390003006, 60390005072, 60390002022, 60390010001, 60390005032, 60390005082, 60390008002, 60390008004, 60470019021, 60390004002, 60390005063, 60390003001, 60390003002, 60390003004, 60390003005, 60390005021, 60390005023, 60390010003, 60390001034, 60390008003, 60390002023, 60390005024, 60390006041, 60390006042, 60390006021, 60390007…	182363
	907	121	-120.594	37.2715	[60190084022, 60190083022, 60470002034, 60470009022, 60470021002, 60470010021, 60470010022, 60470009013, 60470005053, 60470006011, 60470006012, 60470006014, 60470006021, 60470006022, 60470010023, 60470010024, 60470010032, 60470010033, 60470010041, 60470010042, 60470010043, 60470010051, 60470011011, 60470011012, 60470021003, 60470022011, 60470022012, 60470022013, 60470022014, 60470022023, 60470006…	251218
	908	316	-121.303	37.9621	[60770053024, 60770031061, 60770031062, 60770031063, 60770031081, 60770031091, 60670094062, 60670095031, 60770052091, 60770052092, 60770052093, 60770052102, 60770052103, 60770053022, 60770053023, 60770053053, 60770053082, 60770053083, 60770054033, 60770052083, 60770047043, 60770051312, 60770044042, 60770055012, 60770051252, 60770033112, 60770034072, 60770052063, 60770013004, 60770051341, 60770031…	725360
	909	428	-120.959	37.619	[60990028023, 60990003023, 60990003032, 60990003033, 60990003041, 60990004021, 60990004022, 60990004023, 60990004024, 60990004031, 60990004041, 60990004042, 60990004043, 60990026023, 60990026031, 60990026032, 60990026041, 60990026021, 60990005011, 60990005031, 60990005032, 60990005033, 60990005041, 60990005042, 60990005043, 60990005051, 60990005062, 60990005063, 60990005064, 60990005102, 60990005…	578119
	910	701	-120.452	38.1495	[61090052012, 61099852021, 61090022006, 61090031005, 61090041001, 60090005011, 60090005042, 60090005033, 60090001222, 60090001212, 60090005041, 60090005012, 60090005031, 60050001014, 60050001012, 60050001022, 60050003031, 60050001021, 60050003041, 60430002003, 61090022007, 61090041003, 61090041004, 61090011004, 61090031001, 61090042003, 61090051003, 61090012002, 61090021001, 61090032002, 61090012…	123845
	911	787	-122.724	38.4096	[60971538041, 60971538042, 60971506071, 60971513113, 60971529052, 60979901000, 60971529053, 60971528013, 60971528015, 60971528021, 60971538093, 60971538092, 60971538081, 60971538083, 60971539012, 60971521002, 60971521003, 60971522011, 60971522013, 60971522014, 60971522021, 60971530064, 60971530065, 60971539022, 60971539024, 60971539032, 60971539034, 60971512031, 60552017005, 60971514012, 60971522…	473395
	912	608	-122.314	38.1816	[60133591023, 60552004002, 60552013002, 60552015002, 60552008043, 60952512002, 60952518021, 60952519011, 60952521032, 60952521033, 60552008031, 60952519012, 60952518031, 60952516002, 60952519031, 60952520002, 60552008032, 60552008021, 60552008022, 60552008023, 60952521062, 60952512001, 60952501032, 60952518041, 60952501053, 60952519033, 60952521072, 60952521063, 60552009001, 60552012004, 60552013…	414024
	913	15	-121.978	38.3484	[61130113002, 61130105011, 60952523133, 60952523112, 60952532042, 60952532062, 60952523151, 60952526101, 60952529132, 60952529142, 60952529141, 60952529125, 60952527031, 60952526112, 60952529111, 60952529121, 60952529123, 60952527041, 60952527052, 60952527051, 60952531051, 60952531011, 60952529122, 60952529112, 60952532043, 60552018002, 61130115004, 60952523062, 60952527021, 60952523052, 60952523…	299397
	914	755	-121.915	37.88	[60014506044, 60014507011, 60133383012, 60133060022, 60133383023, 60133072054, 60133080013, 60133400011, 60133400013, 60133400014, 60133400022, 60133132032, 60133080014, 60133100001, 60133100002, 60133100003, 60133400023, 60133410001, 60133462043, 60133020054, 60133200043, 60133551142, 60133110001, 60133110002, 60133120001, 60133131011, 60133131012, 60133342005, 60133342001, 60133430012, 60133430…	949855
	915	301	-122.242	37.8447	[60014065003, 60133190006, 60014276002, 60014283012, 60133640023, 60133640022, 60133650031, 60133602001, 60133602002, 60133610001, 60133620002, 60133400021, 60133410003, 60133922001, 60133591041, 60133910002, 60133521011, 60133521012, 60133521022, 60133591032, 60133591021, 60133592031, 60133592033, 60133592035, 60133592041, 60133601023, 60133922004, 60133800002, 60133511023, 60133630004, 60133671…	1046936
	916	696	-122.456	37.7591	[60411070003, 60411081002, 60411081003, 60411082002, 60411082003, 60411121002, 60411160001, 60411160002, 60411170001, 60411170002, 60411170003, 60411121003, 60816011005, 60816012001, 60816008003, 60816010004, 60816011001, 60816011002, 60816011003, 60816011004, 60816015013, 60816023001, 60816030001, 60816034004, 60816001003, 60816032004, 60816044002, 60816034001, 60816053003, 60816021003, 60816031…	1379128
	917	153	-122.134	37.5444	[60816076001, 60816085021, 60816138004, 60855115001, 60855115005, 60855103001, 60816102013, 60855130002, 60855130003, 60855117013, 60855091052, 60014422004, 60014423011, 60014423013, 60014426011, 60855091082, 60855091081, 60855091083, 60855091091, 60855091092, 60855092011, 60855092012, 60855092013, 60855104001, 60855104002, 60014426012, 60014431041, 60855104003, 60855105001, 60855092014, 60855092…	1258625
	918	104	-121.92	37.2747	[60855054031, 60855054032, 60855054033, 60855055001, 60855068023, 60855068033, 60855068032, 60855068041, 60855068042, 60855075003, 60855081011, 60855081013, 60855081021, 60855082021, 60855082022, 60855082023, 60855055002, 60855056003, 60855057001, 60855057002, 60855057003, 60855069001, 60855075004, 60855057004, 60855058001, 60855058002, 60855069002, 60855076003, 60855077011, 60855077012, 60855044…	1852236
	919	382	-121.659	36.7204	[60871107002, 60530141022, 60530143011, 60871104004, 60871104001, 60871104003, 60855125102, 60855125103, 60855125081, 60855125082, 60855125083, 60530119001, 60530121001, 60530122001, 60871105012, 60871106003, 60871106005, 60855125084, 60855126041, 60855126033, 60871107003, 60530127003, 60530128001, 60530128004, 60530128005, 60530128003, 60530130003, 60530103052, 60530107021, 60530110005, 60530119…	622705
	920	513	-121.48	38.5445	[60670093143, 60670093251, 60670099004, 60670008002, 61130105052, 61130112061, 61130105092, 60670070172, 60670052021, 60670055053, 60670055092, 60670056014, 60670067013, 60670093321, 61130106024, 61130106061, 61130106062, 61130106063, 61130106065, 61130106071, 61130107013, 61130107032, 61130107041, 61130107011, 61130108001, 60670099001, 60670068004, 60670071063, 60670071072, 60670070161, 60670070…	1078359
	921	998	-121.267	38.6925	[60670085062, 60670081343, 60670074211, 60670074222, 60670074232, 60670074162, 60670074213, 60670074261, 60670074271, 60670074272, 60670074273, 60670074291, 60670074292, 60670074293, 60670075011, 60670075012, 60670075013, 60670075015, 60670074241, 60670075031, 60670075032, 60670075034, 60670075041, 60670094042, 60670075042, 60670076011, 60670077012, 60670077021, 60670077022, 60670078011, 60670078…	906655
	922	256	-120.961	38.9685	[60570001053, 60570004013, 60570004021, 60570005013, 60570005014, 60570006003, 60570007016, 60570007021, 60570007022, 60570001052, 60570004023, 60570005024, 60570006001, 60570005011, 60570001037, 60570008013, 60570001022, 60570001041, 60570001023, 60570007011, 60570006002, 60570003001, 60570007014, 60570004012, 60570008023, 60570001033, 60570004014, 60570004022, 60570005023, 60570006005, 60570006…	244115
[truncated: 101 more rows]

## Sheet: infectivity_matrix_mean
	index	0	1	2	3	4	5	6	7	8	9	10	11	12	13	14	15	16	17	18	19	20	21	22	23	24	25	26	27	28	29	30	31	32	33	34	35	36	37	38	39	40	41	42	43	44	45	46	47
[truncated: 1,024 more rows]
[truncated: 976 more columns]

[truncated: 3 more sheets: scale_fit, infectivity_matrices_eigenvalue, fluxes]
